# Supplementary material for: Effect of Replacing Soybean Meal with Cottonseed Meal or Rapeseed Meal on Growth Performance, Meat Quality, and Metabolome of Raw and Cooked Meat in Finishing Lambs
Source: Metabolites. 2026 Jun 3;16(6):387. doi: 10.3390/metabo16060387 (PMC13304324; doi:10.3390/metabo16060387)
Supplement: Supplementary file 1 [file metabolites-16-00387-s001.zip]

Archive with 4 entries (4 files):
- Supplementary Table S1 Fresh-meat 1341 metabolities.csv
- Supplementary Table S3 Cooked-meat One-way ANOVA.csv
- Supplymentary Table S2 Cooked-meat 223 metabolities.csv
- Supplymentary Table S4 Cooked-meat ROAV data.csv
