# Supplementary material for: Effect of Replacing Soybean Meal with Cottonseed Meal or Rapeseed Meal on Growth Performance, Meat Quality, and Metabolome of Raw and Cooked Meat in Finishing Lambs
Source: Metabolites. 2026 Jun 3;16(6):387. doi: 10.3390/metabo16060387 (PMC13304324; doi:10.3390/metabo16060387)
Supplement: Supplementary file 1 [file metabolites-16-00387-s001.zip › Supplementary Table S1 Fresh-meat 1341 metabolities.csv]

Metabolites in fresh meat among three groups
Metabolite	Type	M/Z	Retention time	SBM								RSM								CSM
				1	5	6	8	24	31	39	61	10	11	12	17	18	30	47	100	13	14	15	21	22	28	41	81
(-)-corey lactone diol	LC	190.1071683	3.2804	12088.19754	11491.57768	15216.09454	12703.9732	24376.21369	31687.6835	12648.89705	30930.7646	53506.97276	16575.25189	11570.12785	10690.86311	15136.14965	12326.58272	11933.99728	18460.5343	21000.05382	22880.26362	9580.035787	22750.95567	45436.06841	22914.14784	11110.58483	17712.60676
(+/-)13-HpODE	LC	311.2225035	6.290233333	23395.57838	5547.010279	51093.40294	30118.10045	143986.1864	83716.96767	11241.16727	21573.08127	109248.5684	26233.76777	17479.02355	23851.49599	15210.76414	39225.76014	7799.787859	58764.03103	28188.02816	55946.44014	41779.53622	59741.7016	60890.69739	54254.91752	16931.77207	31117.19031
(+/-)-Octanoylcarnitine	LC	288.2163098	5.587716667	47657.39308	57651.17805	76611.4029	63457.26014	82820.67125	55459.62545	49547.26626	44737.94975	51774.6255	72089.2112	11058.4253	59560.56802	156894.5187	65038.46886	131514.0502	125990.5637	60667.7271	69082.09249	97539.99538	71465.39935	69922.65162	94751.58315	117455.1322	136838.8322
(+/-)-Pelletierine	LC	186.1128471	5.9155	6569.789519	5450.84356	14179.85412	10242.19475	6690.567479	14308.14461	6909.874186	10711.05904	6316.033914	5769.052249	6653.615418	6051.243263	6637.287921	6839.467628	11383.2774	10446.82522	11524.84798	6271.666127	6973.923245	4910.973746	4799.966267	6642.163637	6291.374824	7399.078925
(+/-)-Tryptophan	LC	205.0970131	2.8037	1043.548694	410.8943995	0	9899.646941	489.4944939	55730.48691	1612.793487	3201.618827	793.6422339	2063.612491	419.7574409	609.5880788	1312.830926	0	4990.782071	721.9940702	829.2962265	660.8295469	1194.533032	0	1241.232143	787.5678221	2241.098697	10212.56708
(11R,16S)-misoprostol	LC	400.3050539	6.58055	653286.5457	593894.9623	620536.5126	603112.4347	635898.808	795201.9762	254494.4927	221037.4524	801033.4996	420220.1486	15259028.41	640077.1832	450418.2699	318267.4575	231328.6628	226544.9901	683103.1326	590008.8387	481053.36	562691.7144	614779.3866	569791.3397	336842.0745	239797.5958
(1alpha,2alpha,4betaH,6alpha,8R)-p-Menthane-2,6,8,9-tetrol	LC	227.1264944	2.249666667	81161.8496	81627.25642	72753.38319	77717.62752	61263.09222	69985.32002	60699.40692	63125.41456	78223.45311	80165.96874	68378.35411	69060.31548	62986.16198	62238.85916	65053.88876	69477.94275	73921.83391	69478.08282	66863.23321	65794.75876	62118.6147	66302.54956	65527.73208	58559.25022
(1'R)-Nepetalic acid	LC	207.0985869	6.235766667	836791.822	918264.7887	814722.7113	956464.6108	798575.5348	838142.163	917580.1337	986138.4975	785265.9054	982830.9124	852909.6361	904919.6953	864240.7568	821142.9199	914092.3768	820867.4744	927861.327	889225.1948	831408.3429	789672.6247	804815.0336	885518.2503	877393.3785	821234.6508
(1R)-trans-Phenothrin	LC	315.1769873	5.928233333	66569.23509	82676.25374	125922.3149	87845.06382	137060.0357	125266.5753	107455.7196	147739.7208	75162.23143	87166.86612	138071.9456	122947.2129	105934.5702	138540.4796	113444.1003	107349.4143	111471.5018	94029.74334	108960.7028	106919.1559	100803.0851	112419.4599	101992.5391	271757.7485
(1R,2R,4R)-1,8-Epoxy-p-menthane-2,4-diol	LC	241.1402592	6.174166667	170367.1453	176705.5103	181846.3465	189672.5779	164739.9756	171400.0525	175364.165	180569.1275	163994.5839	179575.9838	177845.132	175612.7442	159277.4181	164502.7085	150490.7306	179389.8041	174661.5965	172483.4705	148591.0099	140481.2332	140749.1197	173292.2619	177543.745	184212.4457
(1R,2R,4S)-p-Menthane-1,2,8-triol 8-glucoside	LC	315.1796184	6.56535	31001.85142	17406.38673	14869.35765	19872.05026	25301.88321	28223.42492	18415.21961	4603.713645	13876.48424	10775.52939	887814.9015	0	6338.048517	8096.739223	10578.26803	4608.918478	20161.27806	13600.06572	8787.976809	12501.97573	16774.07173	28000.6059	21890.49525	0
(1R,3S)-3-(6-Aminopurin-9-yl)cyclopentan-1-ol	LC	237.1454241	7.120033333	1546305.868	1544413.134	1137261.964	1164616.326	1304679.834	1643412.838	2870243.421	1601540.15	1100733.474	1126185.403	2519534.689	1475574.249	1501983.514	1465271.184	1298825.363	1377729.956	1521026.014	1465256.611	1190515.691	1239987.132	1236550.901	1450310.783	1290525.525	1441378.169
(1R,3S,5E)-5-[(2E)-2-[(1R,3As,7aR)-1-[(2R,3E,5E)-7-hydroxy-5,7-dimethylocta-3,5-dien-2-yl]-7a-methyl-2,3,3a,5,6,7-hexahydro-1H-inden-4-ylidene]ethylidene]-4-methylidenecyclohexane-1,3-diol	LC	445.3126432	6.495833333	394293.6024	380495.2472	392008.4953	473574.8429	367029.5684	406740.6715	374554.8926	419647.2763	398429.1135	437942.3122	203350.0733	422276.7069	394713.5072	432845.4926	393677.4493	369695.4821	494126.6628	430147.5911	339358.0369	393406.4103	402414.5706	448607.1768	405975.3839	429120.6408
(1R,3S,5Z)-5-[(2E)-2-[(1R,3As,7aR)-1-[(2R)-3-ethoxy-7-ethyl-7-hydroxynon-4-yn-2-yl]-7a-methyl-2,3,3a,5,6,7-hexahydro-1H-inden-4-ylidene]ethylidene]-4-methylidenecyclohexane-1,3-diol	LC	503.3546332	6.495833333	369956.3131	414129.0106	424105.0308	500804.0836	391929.5058	432228.875	449357.6084	490322.9849	420543.3109	476952.6979	107817.467	523963.9962	486140.721	431813.9114	442083.1797	381649.8207	523070.3933	419679.4333	438528.5919	407303.2379	410847.3496	553350.04	396563.0222	394950.9105
(1S)-3-[2-[(1R,7Ar)-7a-methyl-1-[(2R)-6-methylheptan-2-yl]-2,3,3a,5,6,7-hexahydro-1H-inden-4-ylidene]ethylidene]-1-hydroperoxy-4-methylidenecyclohexan-1-ol	LC	480.343973	6.78055	3326494.832	5754985.651	8509905.965	12774913.87	6023386.98	7413360.074	8496403.964	3841638.938	8259881.491	11520816.18	4533459.066	4758037.379	5904650.528	7211170.15	4464280.796	8332065.935	3308054.516	7352712.779	15841172.82	5963154.994	7474813.928	4192307.429	10194792.78	7720243.124
(1S,2S,4R,8R)-p-Menthane-1,2,8,9-tetrol	LC	227.1260575	0.031166667	106244.3862	112300.0941	103204.0893	101024.2576	104480.5477	78292.67761	90679.33417	88887.96921	100071.2165	114734.4786	950863.1667	99787.6371	98274.59962	94271.43882	93704.42958	90867.50088	87717.72908	104528.4773	89556.68007	85734.642	90740.45482	131051.189	97414.76289	92064.52078
(1S,2S,4R,8R)-p-Menthane-1,2,9-triol	LC	230.1747401	4.636283333	59940.03084	43315.23072	171701.8336	107394.3854	135748.8949	272962.6442	98905.30104	177950.5627	136346.977	71373.87606	67486.18276	48707.67714	72753.41511	81510.65802	110412.3716	123475.8817	154283.435	73321.637	48720.04438	96125.20756	139186.0969	103523.2918	66332.98998	76398.21684
(2-Ethyl-2,4,4-trimethyl-1,3-oxazolidin-3-yl)oxidanyl	LC	142.122455	7.104616667	336937.5495	316136.4128	268114.062	308686.0608	273354.5205	332806.7034	385454.2917	301103.3126	271811.5589	266689.1343	373101.9019	310966.6469	325155.3146	286467.0741	306379.2608	310092.7878	333842.4637	314455.3646	269167.3602	269170.3653	264430.2867	304094.8478	290591.9733	302948.5938
(2-Mercaptomethyl-3-phenyl-propionyl)-glycine	LC	308.0903372	5.1694	28113.46977	4365.146934	36748.64026	6035.5309	3607.675497	1852.263924	6286.75222	0	13509.42654	45921.4239	7741.65446	19787.00352	6879.893123	13957.27254	16293.06355	14140.23785	10168.42068	41386.30095	14131.22804	7082.029522	19662.75331	20480.89676	17055.21684	15852.14217
(2-oxo-2,3-Dihydro-1H-Indol-3-yl)acetic Acid	LC	192.0653007	2.280616667	30531.41767	27195.73362	29887.01554	29121.25622	42258.24303	51332.60404	32024.81971	26060.00651	31500.58927	31663.3681	29359.59347	36460.67021	33146.13492	30561.61699	26611.12066	22057.32109	59966.3854	35644.70249	33512.44082	30964.84612	33526.55757	34439.12876	32351.01961	25057.06799
(2R,3R,4R,5R)-2-Amino-4,5,6-trihydroxy-3-[(2R)-1-oxopropan-2-yl]oxyhexanal	LC	253.1402562	6.235766667	315096.0381	342191.8907	297151.8782	341301.8058	313102.7853	309557.1817	375685.9268	388059.3217	311310.3862	368727.8132	341151.5036	355630.3635	309213.4404	315702.0419	328313.0398	326706.2353	335764.7452	325210.8095	312173.8923	296205.7914	311400.0594	358599.3203	353664.3271	304001.0022
(2R,5R)-2-[6-(Cyclopentylamino)-8-(methylamino)purin-9-yl]-5-(hydroxymethyl)oxolane-3,4-diol	LC	397.2162479	7.14325	23556.56495	22136.5079	23533.7768	45010.35819	17360.07679	43160.56451	109294.5501	17014.94468	30020.51002	13184.36949	64490.2123	16454.21832	18014.15758	28140.97753	8777.333856	6397.976086	20077.76815	30389.3331	14437.4784	25476.43434	17413.29037	28427.86769	20368.7351	32742.02828
(2S)-2-Amino-5-[(2R)-2-amino-3-sulfanylpropanoyl]oxy-5-oxopentanoic acid	LC	233.0588377	1.06895	91120.05298	90243.64546	82751.44342	71867.85528	24999.97489	87085.36447	53552.18942	62141.21167	59592.18735	88058.65239	101774.0657	76463.21443	110002.3044	88413.62886	122557.8502	75026.61975	115092.4955	49978.69885	60007.52748	67806.62344	39596.6174	61010.74495	67801.60468	78037.86417
(3-Aminopropyl)(n-butyl)phosphinic acid	LC	202.0968813	3.16455	885649.2927	985528.1284	872045.3487	1051681.61	807969.3296	929951.2623	975264.1643	948673.8937	814997.0508	938030.2247	832661.8221	934342.4687	890742.1272	804633.3152	894591.128	806247.9167	909684.783	869742.2411	575430.8813	854262.4306	812998.8291	1003965.694	904016.3192	804660.7182
(3-hydroxy-7-azaspiro[3.5]nonan-7-yl)-(3-methylfuran-2-yl)methanone	LC	250.1435582	2.710316667	19499.66693	7260.789158	20652.40213	10154.72998	18192.19405	8815.528716	18208.34337	111838.5124	14916.67528	14239.8613	25465.5123	20011.74142	8633.403459	6078.254547	25792.92472	25357.40689	17803.73376	11283.83076	8212.082274	27711.1721	14651.939	15215.29008	6488.103182	7782.606937
(3R)-3,5-dihydroxy-3-methylpentanoylcarnitine	LC	274.1644628	2.6794	84510.14164	228206.7192	87420.25761	150430.8752	138285.4478	217280.4085	91701.52029	189983.8027	106059.8607	119008.8287	147748.4277	117958.1437	61240.53012	78087.11831	111458.7641	41990.97413	120981.1206	95870.13863	120501.1869	109065.2877	165851.5757	86563.1745	71703.73802	185517.0503
(3S,7E,9S)-9-Hydroxy-4,7-megastigmadien-3-one 9-glucoside	LC	403.2320255	6.534516667	67425.57046	47547.37132	44869.15811	47333.48875	43999.07927	59654.6514	33397.30424	33806.54888	35704.6808	61011.74824	370629.9122	59300.28877	61707.08029	48540.03279	22204.17724	36500.55292	33070.45224	56392.86203	48865.53324	35381.52473	23759.10651	30534.51957	13006.55891	51904.3477
(4-Chloro-2-methylphenoxy)acetic acid	LC	183.0207984	3.179483333	20360.78003	15526.31774	3067.880749	22301.04309	17558.51661	11527.33532	18150.86487	21164.99663	11873.72448	18010.04239	18188.79637	21825.91263	24166.61308	12205.24947	9475.581347	11972.73313	10742.8433	19011.19537	8334.43253	9107.65802	11635.64571	23222.53464	4700.648192	16132.87142
(4E,14Z)-2-Aminooctadeca-4,14-diene-1,3-diol	LC	280.2630011	2.108866667	600036.0659	559174.2346	619810.0489	639524.0905	557763.4319	588880.0366	455432.4701	565412.1141	572917.4963	615023.7078	434794.629	639350.1782	609288.462	562992.1604	537039.0284	592278.5208	562772.633	586859.5527	555155.6918	524270.3524	527506.0301	573676.5995	568889.3921	510399.0532
(4s)-4-hydroxy-l-isoleucine	LC	206.1028035	0.613433333	196178.1578	266217.7188	393196.5888	213324.8886	238176.9591	301722.7554	225331.9559	257994.0873	295204.0862	354441.8499	274333.4282	258830.5566	318221.4852	179059.1644	373674.3233	242067.5987	260669.8181	301176.5521	277731.5925	334826.0062	316977.1017	288061.464	279927.0022	264527.3203
(4S,8R)-8,9-Dihydroxy-p-menth-1(6)-en-2-one	LC	207.0985804	7.658933333	416550.2742	413645.5569	414529.4648	461387.2291	370801.1437	445969.8477	431489.6305	438876.2118	369722.6412	445702.3496	443710.3079	497639.412	435054.8253	457410.8586	469624.7038	431363.7623	461610.7651	439489.7747	369437.0425	411214.2875	406563.6164	490705.3704	411553.7031	436858.9132
(5E)-7-{4,6-Dihydroxy-2-[(1E,5E)-3-hydroxyocta-1,5-dien-1-yl]oxan-3-yl}hept-5-enoylcarnitine	LC	546.2813277	6.602983333	22562.43776	22486.18545	72316.62871	51717.21481	25981.75831	24364.47401	262878.6077	15425.9366	29364.1679	49429.52583	86905.71599	29132.67043	41458.60278	46267.19566	31281.15973	35390.81159	5839.561512	69005.46546	60126.13951	32464.09082	65663.18528	44103.40493	51112.60444	46965.89117
(5R)-5-Hydroxyhexanoylcarnitine	LC	276.1800469	2.570533333	244147.358	3807959.044	344213.0681	1746624.598	374304.0085	761870.1468	1042489.286	626335.7357	290360.2611	814122.3059	303472.7917	511928.9724	667570.1838	3875846.244	464105.9253	330834.3658	375551.732	427203.331	757807.9192	224095.8198	323974.7308	426879.8676	1476300.226	1101318.187
(5Z,8Z,11Z,14Z,17Z)-Icosa-5,8,11,14,17-pentaenoylcarnitine	LC	446.3257472	6.197383333	100264.9973	456290.6033	312146.8458	375371.482	733831.7629	429312.0887	874939.276	535361.5886	269087.5732	441277.867	520440.3277	331930.5813	403127.5199	46789.96301	294560.3184	179563.0553	276320.6325	389534.3181	213305.9995	272778.4213	195556.4794	438800.9074	167357.5717	241698.0854
(6S)-2-Amino-6-[(1S,2S)-1,2-dihydroxypropyl]-5,6,7,8-tetrahydro-3H-pteridin-4-one	LC	246.0979999	3.303833333	155825.7983	122422.3873	116945.5032	168299.3402	81584.96809	184053.3719	112391.1431	143749.2352	100330.5254	198451.2518	103402.1143	188510.5384	330842.0176	181465.9915	80070.18696	107762.841	106648.6546	84024.45015	170449.8259	136428.6811	148058.9066	115465.6014	164032.6485	202858.68
(6S)-Tetrahydro-L-biopterin	LC	283.1507285	7.120033333	6756182.774	6486296.222	5475423.411	5995659.339	5784928.211	7266971.291	10922109.15	6952084.828	5029928.157	5731387.195	10189079.86	6994002.57	6552364.408	6534154.928	6219489.26	6107370.768	6699964.99	6624922.67	5495359.182	5653265.542	5704933.917	6449151.601	5957564.809	6282151.711
(6Z,8Z)-Hexadeca-6,8-dienedioylcarnitine	LC	425.2751482	4.1285	51137.01083	53050.70658	69524.00735	17239.25757	99956.10788	23708.95685	43819.02754	47835.17675	71494.08394	46237.31438	101658.8167	38580.22272	89483.38794	115316.7301	53334.1259	40298.83838	58151.34881	30446.22194	85089.49072	47548.8938	85652.38156	29261.17106	68714.62565	146877.3172
(8S)-8-Amino-7-oxononanoylcarnitine	LC	363.2481696	0.9845	29921.03002	84225.20482	18839.22725	55619.36473	61185.77889	183296.9986	26308.92432	54911.16994	87544.6852	12257.21931	55238.39576	108847.3778	134864.0175	81902.60803	53767.55371	13047.14782	27759.47303	0	51380.64266	35321.16171	12992.24325	41477.33293	47761.66401	112659.8807
(9S,10S)-9,10-dihydroxyoctadecanoate	LC	315.2537125	6.394016667	70283.18136	48593.58358	93153.13025	157510.5109	2454129.243	974456.2655	37613.48988	229359.1066	1359029.543	132577.662	149520.2211	68175.16262	124235.2673	483077.3716	32969.83085	402330.2302	99241.43866	129770.2059	94798.19006	670627.108	340368.5359	488226.7943	50461.29474	120645.8749
(N-acetylneuraminosyl(a2-6)lactosamine)	LC	738.2600218	3.080133333	250592.4101	197097.2402	96503.42667	13973.8812	156141.0016	48218.11474	20320.46554	94698.9966	89723.3632	41460.81486	132883.8547	67480.28082	36546.56556	134760.3661	122480.4267	253469.6535	177030.7043	94685.28064	105060.7535	191099.7806	173726.2372	36192.36718	200061.9997	43278.02914
(R)-1-Methylpiperidine-2-carboxylic acid	LC	144.101739	0.99955	529665.8689	478566.5744	445479.9363	525530.7647	431632.6321	574986.5753	470865.1665	501657.1515	446019.178	433947.5501	515636.1713	565591.6607	591457.3307	516965.4456	433620.5759	425861.2171	428821.8456	446388.7244	449103.4691	464603.2318	405172.0101	552643.199	516423.8226	520157.5228
(R)-1-O-[b-D-Apiofuranosyl-(1->2)-b-D-glucopyranoside]-1,3-octanediol	LC	419.2604719	7.120033333	31273950.14	29993163.45	25585895.66	27460540.42	26858516.23	33460854.59	48854318.29	32028252.64	23089775.1	26107195.02	45828280.84	32020016.79	30437103.37	30507569.64	28627391.08	28284100.33	30735154.46	30582925.34	25414836.97	25983747.2	26136845.76	30145125.07	27823256.4	29689758.09
(r)-2-hydroxystearic acid	LC	299.2588556	6.889533333	95483.52177	65052.77851	126651.2683	179773.0604	135210.2304	75746.11101	144324.2359	87410.33528	174066.1667	172470.9826	35903.77853	93928.23773	108692.0157	55754.17799	70403.08007	100603.5962	56953.48988	349939.3358	137385.2684	96292.81385	227868.4562	123237.9355	131447.47	131940.3539
(R)-Lipoic acid	LC	248.0768258	1.160433333	133400.192	1858123.61	272220.7612	1266127.546	456200.2089	1014447.674	474692.0116	401781.1688	232947.0102	269355.723	398926.9814	391822.6985	209138.4318	1201882.541	159157.4749	85948.07024	246494.2631	181238.1209	405906.2649	160460.0307	88729.28602	342944.906	1006447.281	803068.1425
(S)-10,16-Dihydroxyhexadecanoic acid	LC	306.2632263	5.6424	65601.62438	64255.66277	67694.21931	75513.19102	89434.52751	93359.42991	24068.42702	18974.84197	85018.79931	54292.72716	46855.42618	64284.28102	58526.94483	50041.43379	25861.02069	26153.83486	63263.68123	67422.35589	67853.28586	64327.99457	92068.90162	70426.87443	27859.50011	32129.25425
(S)-2-Acetamido-3-(4-chlorophenyl)propanoic acid	LC	240.0428861	5.9375	74988.07126	77971.68056	88561.26246	76661.24876	121388.4466	103572.5168	73191.46086	96205.08304	111146.83	87809.73529	79021.65603	90581.49296	91150.1197	88262.0919	83688.02495	89187.49276	83919.81328	99378.53126	79667.37751	95233.75314	98067.92003	101503.0597	85354.08212	84511.74606
(S)-a-Amino-2,5-dihydro-5-oxo-4-isoxazolepropanoic acid N2-glucoside	LC	333.0936253	1.663816667	254287.0588	132811.3825	194293.6693	277330.4131	227665.0605	244075.1463	134702.7402	243999.0806	151649.4643	249333.2898	213130.5943	230367.481	149327.6743	218940.231	136343.9488	147731.0546	313093.3607	144205.9494	243745.5639	135212.9083	208465.5912	208618.8477	124697.8184	215677.4945
(S)-beta-Aminoisobutyric acid	LC	86.06045062	2.108866667	136644.3821	124876.7448	138467.8346	134175.5156	139427.0069	155215.0019	149835.4524	155454.4085	135812.8604	136176.5853	127283.7587	155055.6743	148983.577	135124.8735	133975.3611	149077.2561	137703.7683	145898.0085	138035.6457	133935.2787	122046.4373	148522.4314	159770.1179	132580.6834
(S)-Homostachydrine	LC	190.1435504	2.108866667	77481.20781	65729.15277	73857.41551	65488.71025	88083.01247	103343.8008	107265.4507	127074.0944	73653.52509	73570.83912	71880.44181	97480.48861	94787.19573	99280.95638	101524.8801	113445.7032	79168.05621	90302.92439	77991.5084	88033.949	70730.28179	92010.63921	113087.6146	86577.64664
(S)-Methylmalonic acid semialdehyde	LC	85.02880561	0.296683333	12176.81521	9391.093298	8321.676394	10497.41111	8412.307382	11283.33353	9018.560614	11089.88805	7964.359166	9834.12547	8604.885519	10767.83882	9131.25795	8344.655045	8895.37959	9305.945436	8823.384761	9053.757564	9640.543893	8875.197371	8329.550559	10058.96978	7689.361495	8652.965451
(S,E)-2-(5-Hydroxy-8,9-dihydro-5H-benzo[7]annulen-6(7H)-ylidene)acetic acid	LC	236.1274572	2.656333333	20300.93494	9264.021558	28107.48544	28556.63255	29163.61918	26776.40579	29556.32482	26147.28774	17906.187	16634.93908	23383.35862	22446.69177	19615.13869	21258.44761	30951.25276	19813.52628	38419.88482	24683.47586	13349.20944	24848.16216	20740.3689	34310.05047	22033.80418	10097.58493
(Z)-7-[(1R,2R,3R,5S)-2-(1,2-Dihydroxy-3-oxooctyl)-3,5-dihydroxycyclopentyl]hept-5-enoic acid	LC	441.2424017	6.927166667	398472.1614	491966.5525	381272.7587	276170.5657	296831.5452	403134.0667	1565868.187	410732.3685	264671.8657	317456.0051	1485185.07	251506.6768	369851.9523	285487.7115	216729.3025	317743.8711	284785.2473	534841.6824	313752.5684	458963.1612	282944.6251	428783.1909	436985.1727	447682.6243
(Z)-N-Coumaroyl-5-hydroxyanthranilic acid	LC	280.0612276	6.16995	6795.129558	863.2544616	18386.3417	8156.654355	8735.635203	6076.444661	88369.33266	13683.66794	2270.056376	0	5230.109777	18392.61044	15534.2875	30614.85538	11755.04234	5552.625987	5856.168846	12007.55434	0	10430.23432	8028.789525	3818.425022	11023.28261	10767.00881
[(2R,5R)-3,4-Dihydroxy-5-(6-oxo-1H-purin-9-yl)oxolan-2-yl]methyl dihydrogen phosphate	LC	347.0394056	0.715933333	16321236.5	24334259.68	15456206.17	10499455.75	18484609.14	17163513.31	16672526.97	20247256.4	21269475.27	17528820.66	17091679.83	15930716.31	18276045.59	17005643.5	18306225.21	21780658.33	16399200.68	19122667.97	16512266.11	20421632.18	20502573.18	18608648.55	17071521.76	16200038.79
[(2S)-6-Amino-1-methoxy-1-oxohexan-2-yl]carbamic acid	LC	203.1030712	1.321233333	119744.4266	213468.2798	118033.3028	64964.1732	175546.5596	47476.47468	102608.3594	76731.69985	275792.7374	120650.2675	111070.8865	75595.73568	190523.5683	270728.6455	132055.9229	314999.7612	128765.1427	132524.182	203204.2742	144884.0401	227689.5178	96800.05786	139466.9252	175450.692
[2-(3,5-Dimethoxy-4-hydroxycinnamoyloxy)ethyl]trimethylaminium	LC	310.1643101	3.319466667	27916.94437	9840.846816	67803.26159	39138.32286	26822.14838	23166.42723	12124.12603	50046.66027	1585.167211	0	0	722.8748798	764.0109663	0	5266.932575	0	7549.435103	4858.793492	0	15328.75487	7966.832052	5102.506491	2995.045502	4750.594647
[4-(1-ethylimidazol-2-yl)piperazin-1-yl]-(5-methyl-1,2-oxazol-3-yl)methanone	LC	290.1592543	2.795883333	25648.42185	8384.943544	24772.08886	11181.36294	21324.51461	49775.35562	29294.45264	22870.50858	51633.2904	34479.20013	15383.93807	77955.88912	246191.1266	77558.76634	39663.21149	54293.40451	61376.00709	48140.88865	66672.13678	73426.84925	72873.47047	80882.48968	18381.05874	29005.20488
[4-(5-amino-4-methyl-1,2-oxazol-3-yl)piperidin-1-yl]-(furan-2-yl)methanone	LC	276.1339582	3.019066667	20354.1615	16256.75781	31554.02148	14168.68121	54432.94833	16050.97447	18068.17757	17438.87532	33370.65067	21599.10421	25546.15583	14502.76173	16078.13831	34258.59541	21613.23214	27110.01232	23733.45784	22503.68258	38502.18771	26980.90652	39541.72422	24164.05203	25537.68321	31230.92698
1-(1-Methoxybutan-2-yl)-N-(4-methoxy-2-methylphenyl)-6-methyltriazolo[4,5-c]pyridin-4-amine	LC	356.2105423	6.028766667	0	38263.54847	100187.5154	28473.48368	84766.29914	70766.84685	38052.25934	112917.6081	0	0	138924.5146	73548.69625	77774.89925	89164.24661	48615.03567	45466.86785	41089.48025	74885.41407	63513.06304	37991.49601	31111.33163	34401.33337	55695.31355	473762.9086
1-(1z-octadecenyl)-2-(9z-octadecenoyl)-sn-glycero-3-phosphocholine	LC	772.6191697	7.066133333	1086310.129	2578891.015	2636992.135	3301282.295	2393418.073	3336040.283	1034807.3	2675736.725	3189496.268	2993383.058	1134209.508	5071012.087	3177453.078	2557321.446	3170555.307	2782434.443	1752468.322	2384410.488	3106214.582	1023722.949	2732390.634	2980380.881	752756.5564	2764873.267
1-(3,5-Dimethylphenyl)piperazine	GC	191	7.49	0	87789593.96	74634958.03	0	87231040.54	83525094.65	88018630.01	86015136.24	0	79606726.96	0	103373332.8	80930051.55	83092966.4	88779490.09	99828446.44	0	106037549.8	127340244.2	115765783.7	83594465.4	77361989.66	95295570.45	93911572.74
1-(3-hydroxy-7-azaspiro[3.5]nonan-7-yl)-2-methoxyethanone	LC	214.1434261	4.620683333	6884.499876	6319.899409	7636.760818	4316.840618	27429.42999	27296.97596	6063.582507	22667.47106	21854.20167	9571.050623	6411.675689	4814.329806	5818.623007	9575.167315	6797.041553	7026.973202	8252.298439	13409.60967	5220.727064	19542.74353	28217.75983	20765.54012	6985.589826	10637.55508
1,2,3-Tris(1-ethoxyethoxy)propane	LC	331.2074659	5.96705	430597.1442	448186.9311	477598.859	523915.6078	459973.1902	476550.9128	471448.2716	533979.2235	445243.869	459876.5375	478522.2897	510584.8557	472875.9479	480687.7422	482949.513	452796.1125	464619.4771	466184.0341	405752.8188	484773.3004	446317.3704	520576.8495	468573.443	767707.7279
1,25-Dihydroxy-16-ene-23-yne-vitamin D3	LC	415.2653309	6.372466667	1013095.624	947190.3488	892712.9431	975519.8675	841756.6836	1070621.812	970835.0195	1149185.083	910685.1434	1053586.101	905813.6789	1061818.566	973170.4851	935266.8729	1040114.124	1068931.931	1067272.279	1110804.761	891367.7449	865641.6083	979295.541	1083169.335	971501.1634	962139.9324
1,2-Cyclohexanediol, 1-methyl-4-(1-methylethenyl)-	LC	188.1643208	2.702516667	203224.2941	386306.079	119038.1743	294051.3689	566735.6063	395236.7927	598111.1632	14247.09911	210343.0452	260964.4172	89453.45155	31238.13671	351882.9723	393022.098	663189.1642	361968.385	97563.51916	66804.81801	306641.3732	623714.0099	257220.8368	130494.6598	26937.32367	29841.46055
1,2-didecanoyl-sn-glycero-3-phosphocholine	LC	570.354631	6.57275	93244.05664	405865.8386	910579.5493	870904.2621	1128441.158	663053.3023	863489.7656	388270.0037	1032826.174	1645680.183	324638.4694	654823.8101	354972.7043	464301.4974	440081.3634	1039618.577	268509.8986	1356314.547	1409407.115	541368.3256	1165116.406	649498.8577	599655.3645	1126794.735
1,3,5-Triazin-2(1H)-one, 4-amino-1-(2-deoxy-beta-D-erythro-pentofuranosyl)-	LC	233.0663162	1.160433333	73205.76891	97576.24986	69274.60965	40565.54828	81634.34041	82453.68795	78448.34374	100722.217	73138.24811	93072.953	71432.30752	70348.31942	72943.10829	69344.62173	65962.87088	79418.99354	60868.99937	99902.91624	84994.33038	83069.44077	74497.02481	84860.14643	64674.3514	76750.5066
1,3,5-Triazine-2,4-diamine	LC	153.0880692	7.558816667	228712.5961	208148.7394	207707.9723	212758.159	190886.5842	232562.4361	277680.7201	229685.3163	169379.3326	212007.5031	303049.0758	263728.6753	214785.081	232361.1076	232549.754	215541.8095	219595.2001	214270.3584	191093.2262	193636.7133	185880.1068	232492.8107	215827.3539	197396.8989
1,3-benzodioxolylbutanamine	LC	194.1174084	2.375033333	2055701.169	1960607.085	1949394.518	2169270.178	1815956.425	2158437.339	2221109.45	2072753.298	1820705.072	2125852.261	1875944.26	2205457.259	2073080.392	1789503.905	2103445.212	2026959.434	2098381.588	1993166.389	1807171.485	1911951.443	1837675.407	2157930.557	1984041.593	1942714.029
1,3-diphenylguanidine	LC	212.1179148	3.754766667	35737.7132	20917.37519	56117.19281	30102.95939	124849.4845	78727.28019	59480.46397	56549.54724	21311.81511	8390.493763	18363.41845	64961.55939	99822.22824	103173.5065	58594.66748	36867.96783	17490.39159	19757.54856	19772.50307	47765.0947	127975.439	68396.86707	48582.20029	64983.89088
1,3-Oxazinane-2-thione	GC	117	10.22	656794.6972	397813.1653	348583.928	435587.2043	277358.1799	189079.787	249248.9637	338534.7468	1455912.809	657625.3532	338629.0344	284790.9507	690551.7853	194374.9637	288272.0797	327343.1908	196514.3302	338102.8949	570745.4706	866111.0044	210383.4848	153050.2595	451050.3975	330161.8348
1,4-Butanediol diglycidyl ether	LC	207.0985373	7.120033333	443282.2465	399750.3133	290298.4354	287828.3362	374038.1346	423499.3653	683121.9735	416018.1722	289310.9139	278131.3732	616630.1717	423751.1595	393545.6043	383977.1348	340246.6757	385540.4009	409082.9138	361718.2904	299454.8901	354231.5516	320705.2949	398556.0642	327344.9146	366169.2921
1,4-Ipomeadiol	LC	171.1013514	6.6497	89297.35216	71884.37585	75378.41079	66157.74127	74427.12785	55546.54214	70759.28627	59336.10329	71525.66001	58676.88681	63963.14158	53030.69781	53383.13966	53311.77348	63432.50952	59819.12984	63308.90981	59113.60075	54702.8608	54061.60473	56482.60098	61373.421	52169.20945	57532.88631
1-[(2-fluorophenyl)methyl]-5,6-dimethylbenzimidazole	LC	255.1308555	2.764583333	24959.75931	26675.89556	27544.4743	10985.19298	44432.63442	15430.9341	17956.07405	18653.66902	32264.39787	19912.58648	26353.06821	13302.50501	17377.65005	29958.90783	35024.29168	37341.05316	31414.7381	30949.21256	51870.03004	44879.74822	44318.58508	21904.71089	27230.89197	34639.56272
1-[1-(3-cyclopentylpropanoyl)piperidin-4-yl]-5-oxopyrrolidine-2-carboxamide	LC	336.2274315	3.40515	150699.9462	143419.6796	144067.699	148377.3566	141172.2186	161191.5862	149599.4794	146844.6342	121891.6238	157673.0436	137983.6682	171360.4344	150403.0367	140159.2282	147322.5088	151314.3211	156323.2174	150009.9255	116076.479	132797.5577	128367.2679	160605.6915	143465.8808	136407.5471
1-[5-(propanoylamino)pyridin-2-yl]-N-propylimidazole-4-carboxamide	LC	302.1592488	2.0159	11319.25152	14145.58387	7135.749569	22943.18229	5285.83821	0	8018.184773	8715.016017	5032.807892	0	15914.08607	5739.06196	8218.488995	10873.39675	32911.0868	10959.96223	45994.15743	56005.88438	0	22354.07287	22770.03475	41282.03117	8943.832995	5946.445417
1-[5-amino-3-(2-methylphenyl)-1,2,4-triazol-1-yl]propan-1-one	LC	231.1223697	4.6831	1090.902807	1198.261797	1314.77435	0.181165209	64244.26912	32108.60205	0	5585.465505	79876.49044	3148.62031	1107.458899	0	3382.652215	7952.505874	0	15599.69286	3239.608442	8034.707858	0	22700.0715	43566.08966	19029.37438	0	7263.407298
1-[5-amino-3-(3,4-dimethylphenyl)-1,2,4-triazol-1-yl]propan-1-one	LC	245.1379918	5.310183333	6706.975611	5090.967623	6775.871102	1028.932863	167188.8927	21201.74477	1648.648212	26454.38438	111647.3198	9421.701047	12455.24313	491.4211774	9441.864711	26673.26429	1463.022315	18879.72924	11063.94494	20125.47652	2705.577853	40364.38567	51178.75064	29992.32599	5374.126131	10513.53267
1-[5-amino-3-(3-methylphenyl)-1,2,4-triazol-1-yl]propan-1-one	LC	231.1224145	4.4474	0	592.9757874	453.8774009	0	17107.2754	6433.766801	0	4843.783866	37679.04722	1107.221434	0	0	1292.577438	2767.643633	448.3962422	3009.622915	1490.455825	3056.525956	0	7564.65689	11339.43774	5079.978059	447.8697268	1794.74041
10,11-dihydro-20-dihydroxy-LTB4	LC	403.2655561	7.120033333	934224.3677	845416.3576	693875.1635	757083.8572	795842.914	1009714.711	1539320.275	960180.9047	641493.7232	631143.4067	1436183.332	852955.0635	901274.2401	848715.2654	752275.1059	855460.0687	896236.502	902802.814	700696.1224	802916.4432	768338.1824	812692.261	745519.4836	791472.6341
10,11-Dihydroxycarbamazepine	LC	541.2124253	6.105216667	0	0	79282.79194	8253.725197	10475.44015	5754.54018	11244.05815	89293.80228	5548.107991	0	123125.4385	52975.40939	59155.96501	88700.78461	20670.85606	39495.64367	7592.990953	68460.72662	5673.559681	3919.657274	0	0	61411.89355	654603.4599
10-hydroxydecanoic acid	LC	187.1332152	6.2982	26116.47567	13586.52929	47909.33368	23009.2892	99759.2478	85222.56369	15041.06289	55172.15302	143801.2637	39058.96615	23690.16221	24391.12835	38988.58781	36964.60628	20001.23614	60363.41895	38758.8818	50880.17509	21970.27083	58700.53274	86097.53839	64455.66984	21468.40798	29757.64418
10-Methylpentadecanoylcarnitine	LC	399.3322562	3.9736	465759.4489	432700.6044	415664.3052	452574.1786	364345.5567	424384.2056	468136.9187	423041.7945	370839.9267	477776.7662	389617.1691	498306.4544	482117.4676	396833.6397	405894.236	407861.9325	457894.9569	415109.1665	383534.7291	370899.6392	341628.6017	493596.0525	393891.2603	391058.629
10-Nitrolinoleic acid	LC	306.2072202	5.923433333	4761.203769	0	0	5218.575903	231136.8435	149517.2488	0	8440.749289	62695.84352	7336.357684	18468.8945	0	1210.521247	36056.38351	0	31203.21698	1056.571501	4736.793542	1867.288425	90860.84002	46963.61261	44032.80484	0	926.2601162
11,12-DiHETrE	LC	356.2787952	6.595983333	141786.2806	141865.2126	125177.914	141735.085	121737.2087	138427.2834	57098.9493	55003.5614	177364.2376	66751.00319	2434307.462	92688.24233	89510.22965	74034.35151	57038.95077	40643.8574	146829.2592	107949.5737	80610.21982	107998.5895	88754.25829	62861.43123	53607.52563	56959.00683
11,17-Dihydroxy-3,20-dioxopregn-4-en-21-yl acetate	LC	446.2530241	6.3268	10057144.48	9309386.84	8929459.53	9208278.666	9853049.828	9573226.601	9505656.327	4077412.148	10969904.46	6771828.53	9541551.781	9909051.987	7800648.123	9114713.198	10495558.27	3327180.479	9166505.044	6887917.02	9798575.488	10854350.15	6562397.054	8947785.735	9345726.172	9000058.214
12-hydroxy-13-(hydroxymethyl)-3,5,7-trimethyl-2,4-tetradecadienedioic acid	LC	341.1962707	6.153983333	14073.79268	16740.17753	23949.91867	31084.13434	258899.9214	283005.8879	5991.452908	43372.95132	144141.4915	57712.74031	44689.00731	18217.85269	61796.97084	103558.2335	11228.19268	54790.28278	15328.0414	52524.47545	17653.05494	210017.5768	99398.167	59527.12717	12269.03673	30397.54941
12-hydroxydodecanoic acid	LC	215.1647232	6.426	7035.704358	11959.14331	51084.67797	18304.42886	11662.98707	70840.45011	8341.510362	64919.4341	16896.66555	13347.21866	7129.185259	12686.35153	15062.55052	10261.54476	8666.446903	12067.38614	9762.900661	11905.42796	12295.11036	8799.268973	16970.67152	11405.15476	11168.59487	11215.70676
12-hydroxyheptadecanoic acid	LC	331.2487551	6.290233333	32687.46911	12511.25575	40711.35924	83266.32015	705860.9973	397930.0169	26448.28742	111262.4494	529960.8594	66174.04807	61396.85407	26825.4486	52781.79821	161048.3543	9221.5514	176063.5153	34335.07428	58997.05532	144795.9006	302522.349	214382.1156	272474.1597	23294.93323	65251.15098
12-methyltridecanoic acid	LC	246.2423497	6.0057	927989.4993	1051129.532	1094356.312	1254663.588	1336883.878	1416749.156	679040.2802	574971.9798	1242847.052	1044416.181	843812.5776	1088462.572	943574.2254	934116.1899	737836.6609	540386.9078	1036784.747	1102134.503	1138430.176	1147150.5	1441018.948	1151522.848	664212.8799	691686.9451
12s-hht	LC	325.2015662	6.19385	5244.385041	0	11118.16283	10405.56531	1649781.904	111019.1571	1079.975612	31220.03395	502782.9645	7317.413608	17838.07292	2773.453468	2402.117296	72916.80192	2749.312749	57441.27131	10434.04791	18273.6891	5311.669954	44370.25991	91898.28967	97084.2428	10510.97489	5386.199084
13(S)-Hydroperoxylinolenic acid	LC	333.2008699	5.395416667	138277.9544	140953.2384	133203.043	153970.8022	133899.8151	165501.2698	166267.7669	157572.2909	140143.5214	142143.8876	138724.128	168305.4137	144522.7157	145203.5019	154444.7042	157772.1182	128497.244	140150.4274	126150.7023	139917.5049	147005.5347	186896.9508	151857.0614	142676.1402
13,14-Dihydro PGE1	LC	357.2600298	7.227983333	28495.43064	45039.0397	20868.89648	29629.20465	48592.80731	49871.71257	72751.35434	52269.18053	32854.2457	23273.22068	80808.89155	33568.74672	44118.07975	32983.38294	46343.43528	35490.28443	48503.81855	57336.52938	38673.59355	35440.41634	35903.38265	27683.1337	24910.21382	49402.1927
13,14-dihydro-15-keto-pge1	LC	353.2330698	6.266366667	5805.509425	3249.787312	82904.97259	42839.46253	352832.0691	11367.06144	30991.45616	9900.418985	115252.3711	86504.18589	4975.100981	15360.27115	15584.66679	34852.855	29333.27052	37574.00509	9652.845871	113551.3598	75934.36335	26466.9998	70461.30843	76850.34737	69882.79036	86683.86846
13,14-Dihydroprostaglandin F2alpha	LC	357.2601076	6.449683333	1553427.824	1344523.651	1471177.179	1426520.499	1234873.184	1433791.359	1319152.425	1479017.201	1296582.187	1518627.82	718976.1629	1536022.034	1337031.84	1252804.569	1363446.282	1294305.727	1533288.626	1465755.476	1223789.651	1434677.221	1267733.751	1414704.005	1330112.977	1359510.973
13-Octadecenoic acid	GC	75	24.13	3264566.79	3593594.018	6270481.08	4737161.863	4525099.998	5191647.464	4712877.053	4001092.406	1255388.746	1386276.541	3169079.488	1163445.146	1256607.953	1827809.365	1944553.519	2420288.66	1103619.932	767375.6481	4229001.475	1000276.754	996444.8405	855802.623	1346525.257	905600.0846
14,15-DiHETrE	LC	338.2430437	3.457966667	67347.17092	62722.16275	55704.36018	70623.53789	59370.68897	68653.41547	68588.20927	60964.54844	61721.37986	69904.61094	61702.81792	72723.8467	70451.54651	63410.59191	67080.64614	64251.8542	65306.88457	67154.25168	49191.44478	61389.33235	58783.55194	68765.41728	62160.57017	64505.58968
16,17-Dihydro-16alpha,17-dihydroxygibberellin A4 17-glucoside	LC	529.224639	2.008266667	702195.842	575888.6424	714017.0623	334593.4326	1297371.349	332404.8298	410898.2776	437335.5581	623855.6015	252774.4278	612871.3432	357389.2562	478807.1327	889366.618	565362.9339	799020.8133	576913.6513	599759.6545	696379.2237	629902.7086	827403.347	525462.05	577336.4648	598671.3965
16-hydroxyhexadecanoic acid	LC	271.2276605	6.714866667	364631.9306	359167.8875	706280.3081	682721.0227	614541.4158	330535.8129	670186.3079	383440.1346	650708.7748	707967.8807	203312.0992	420080.439	612757.0083	290393.0613	295175.4818	331042.4142	328321.0594	979962.7322	650118.0019	491729.1082	808285.7477	541067.85	525010.4299	461485.8143
17-Aminogeldanamycin	LC	510.2558212	2.63305	137346.1388	48977.5108	173734.2289	121626.7317	109320.1252	21850.31796	18536.3697	150993.0727	34811.0004	63747.45541	52350.30802	74658.09899	188318.5478	37883.73163	60833.63822	87483.60885	54232.25323	95303.25099	64928.95985	7892.437019	122488.4612	71667.60667	141827.3167	136213.0573
17-methylnonadecanoylcarnitine	LC	456.4040182	6.357083333	7639981.642	10936705.24	1939058.124	9956447.103	1283727.546	2668646.434	2081417.752	7924836.294	1196002.303	2553682.444	3428571.897	4595408.41	4460081.52	2415781.995	2020448.187	1326094.645	2690612.792	583568.3008	9901152.381	3107890.81	4297683.903	1956728.338	2242251.922	2915832.573
19-Hydroxyprostaglandin E1	LC	371.2393972	7.120033333	638129.9342	674750.1808	584724.8129	559008.1851	628688.0147	812385.4413	1197930.123	842903.3257	442458.9758	469474.192	1177344.682	717437.9712	699708.4085	752509.841	677281.6495	747860.2221	656393.4357	734835.5478	604868.7914	587337.2329	551213.0075	665871.9685	635603.2695	1149598.472
19-Hydroxyprostaglandin F	LC	371.2393703	7.582066667	604736.4494	601842.5614	575705.8684	547000.7072	611885.2393	656199.4563	991814.3824	669777.6919	476507.091	583109.6395	995048.7448	745551.4335	593361.7119	641210.4912	648076.3025	671555.6712	694703.9985	678981.2518	541564.0724	509567.3563	528056.4617	626540.6928	586581.5389	890975.7586
19-hydroxyprostaglandin H1(1-)	LC	403.2655878	7.566466667	1280613.2	1050062.583	990955.9107	1099536.188	1014604.782	1220292.759	1787289.823	1172927.213	897961.6981	1070803.125	1724979.82	1278932.968	1117250.419	1141702.621	1065774.249	1051924.886	1152875.527	1143373.148	972466.6226	937756.8225	968800.7787	1113248.357	1065212.956	1059332.035
1-acetylproline	LC	175.1075307	0.719466667	290606.7003	157145.3242	190269.2169	468418.4616	379326.634	216309.4415	395919.5544	222708.9756	308666.6756	361299.2275	237456.8229	277510.9037	354015.9655	464072.4393	294465.0745	303852.9576	314712.4769	509047.3263	258764.1113	292103.0473	370376.0172	277563.4005	336396.1532	315194.7907
1-aminocyclopropane-1-carboxylate	LC	84.04482172	0.40675	149796.0843	156704.5367	147624.5919	156374.2693	149387.9593	190205.4886	188641.1401	197099.1245	151979.0666	155570.8377	159558.406	182601.4848	181556.8148	170009.5891	194203.5775	189824.3346	162030.1	147714.7553	155658.8159	143597.2442	149349.1272	196965.125	189228.5092	169768.802
1-carboxycyclohexaneacetic acid	LC	187.0962853	4.09725	8974.160513	10955.07114	12278.36476	7204.918757	32655.91102	40611.19721	8993.239327	28094.85203	52276.7567	12720.51047	10133.26326	7180.198291	13706.47579	13074.98305	8758.47155	16198.58855	17119.00137	21696.29703	6728.175564	26054.62487	47423.83871	26497.9655	8489.765194	17740.56593
1-cyclohexyl-3-[[1-(hydroxymethyl)cyclopropyl]methyl]urea	LC	227.175038	3.217533333	8415499.024	8068726.431	7770827.345	9251580.166	7458681.956	8488403.744	8593759.208	8434493.137	7536401.743	8970541.495	7766948.452	9157193.109	8060896.176	7385612.273	8353663.032	8329318.869	8398845.763	8276669.388	7159936.788	7706415.052	7239929.356	8787220.974	7926740.351	7724243.307
1-Cyclopropyl-4-methyl-1,3-cyclohexanediol	LC	225.1454764	6.1896	420829.1522	437388.0727	412643.2121	476317.6792	433337.9995	431914.2935	494790.0219	455011.183	416520.285	460897.2968	434737.7293	446004.0504	434573.3765	404018.1994	443541.989	428297.8761	451352.9537	443612.6077	407905.8333	431112.463	397346.4514	425779.1314	434962.0008	427918.5662
1-deoxy-d-xylulose-5-phosphate	LC	259.022109	1.441066667	8982.202625	6890.813486	22947.36753	0	4237.033734	0	1110.546277	0	1534.44762	16715.6439	0	0	17083.79797	6643.099135	19020.89634	9708.316151	1180.801769	15274.66336	36623.54862	56601.42306	22448.29796	0	15994.01638	10009.64416
1-dodecyl-2-pyrrolidinone	LC	271.2742252	6.105216667	4746.360748	0	0	14877.37175	84904.57662	96748.4409	10184.30244	27350.08141	52208.10482	57505.47105	22757.37	0	7996.813196	69481.39645	0	26496.28971	0	4016.29328	7230.081011	97962.26351	66215.32482	1433238.225	4725.869019	31650.89586
1-Fluoro-3-(2-methylphenyl)uracil	LC	243.0525634	3.142383333	16500.11344	16083.30856	16919.56573	24363.71916	15153.21331	14764.57887	21273.06197	30967.99608	11185.08975	18076.6679	15258.61294	31520.49808	10952.20642	16236.43599	19315.52224	8512.392522	25573.79638	16206.45643	54786.38479	9706.573903	11556.91816	24204.82588	18525.36388	11452.04473
1-Heneicosanoyl-glycero-3-phosphoserine	LC	566.3462125	6.531016667	520326.8385	854101.9749	1306167.845	1310952.316	1063598.036	969531.2054	1786758.312	616292.5719	828589.7419	1210533.819	775410.1486	861512.8631	956884.3208	1324779.63	1036276.641	1464793.894	505041.6653	1381799.293	1393013.826	1230571.284	1214960.984	971299.4696	1248049.752	1128806.943
1-Hexadecanol	GC	299	21.13	45296.07482	88689.6765	26084.57755	66534.97414	65855.33164	44809.17313	68203.11701	71254.12253	49521.42623	55878.5329	55889.18646	92253.34327	63715.92677	48740.72455	66083.71587	73005.42929	46421.60048	108056.2915	109415.5238	44099.36753	50886.12302	52928.08716	86665.48674	56235.42496
1-Hexadecanoyl-sn-Glycero-3-Phosphoethanolamine	LC	454.2919863	6.757683333	161739.1267	93824.81336	304388.4277	484914.2149	302998.8834	220232.2008	391551.2613	122289.7771	352722.9757	582745.46	94354.85263	137469.4072	188498.3128	244478.5633	326014.5928	453798.4656	124317.9177	295180.3905	690898.3519	232707.7853	242553.5796	406568.8776	355057.7789	195047.6265
1-hexadecyl-2-(9z-octadecenoyl)-sn-glycero-3-phosphocholine	LC	746.6025959	7.027766667	1180243.501	10506294.82	10455971.69	11839193.09	8068426.845	10831243.69	10268178.31	11138649.11	10396757.73	12550829.45	7728209.362	11860319.69	8763013.3	11956032.99	12552496.51	8085516.727	826909.5204	6809818.57	12308812.03	1322926.332	10494646.9	8995220.419	1304939.713	14514289.61
1H-Purine-2,6-dione, 7-(2-(ethylamino)ethyl)-3,7-dihydro-1,3-dimethyl-8-(phenylmethyl)-	LC	342.1951346	6.0057	3075.292661	3062.535391	27974.53119	12987.75066	20248.71976	16865.99993	14717.28547	29733.06787	0	0	32448.74229	14792.90992	12348.80035	28398.43923	22505.73952	16916.56225	22529.60029	22712.46258	24695.64629	7588.097853	5669.084487	0	17979.06261	155554.6844
1-Hydroxy-2,2,5,5-tetramethylpyrrolidine-3-carboxamide	LC	219.1699774	4.636283333	120529.4647	92056.01512	449646.5584	298700.6599	440485.1728	859809.7932	313594.6889	620025.4149	389182.8836	203184.314	183986.135	123849.9329	191773.7996	245122.8892	371364.6433	406054.9497	435198.1015	213230.7384	115353.6307	308613.3937	460746.8232	352323.8316	193398.653	210871.9848
1-Isomangostin hydrate	LC	473.1814024	6.370016667	1117586.642	984556.4623	1139508.389	923161.3622	809381.8531	761477.7864	694907.2531	777489.3402	931503.8658	926255.1499	648155.9172	775500.2177	802970.6471	827563.8385	789056.7073	802148.2267	867757.9772	749273.9895	824471.5372	863914.8495	745216.3938	800592.1023	731957.9808	771851.4847
1-methyl-4-(1-pyrrolidinyl)-1h-pyrazolo[3,4-d]pyrimidine	LC	407.2379846	0.991916667	4861000.584	3150486.564	1286483.495	3392938.183	3253906.783	6955348.673	1340345.797	3903225.143	2969721.087	988655.0553	3720976.903	5671720.294	7273104.338	5852539.871	609205.8912	1649626.1	2097982.014	1656661.161	3302391.589	1881625.848	941287.6986	4320504.276	2719650.064	3000171.211
1-Methylcyclohexane-1,2-dicarboxylic acid	LC	187.0963031	3.808683333	17829.97314	16302.1843	20056.57527	17833.89943	23855.29224	29139.7571	16905.61092	31211.66832	36853.21821	20944.89124	17121.19434	17620.95604	20840.59288	17316.57086	21101.52028	21487.71825	24637.02336	22627.61019	13275.51465	23330.50017	32810.67571	26907.25627	17452.15199	20781.51585
1-methylhistamine	LC	126.1025922	0.539333333	50594.50181	20555.26525	27133.92032	160822.7879	48626.01887	69099.88843	57111.4716	43892.6595	21713.5281	40535.02178	81490.14449	75317.54121	25163.62546	50962.9127	43841.34496	18975.03997	61105.95404	44869.79996	57138.65041	41243.33494	32185.31335	30017.95941	47225.83162	62505.2793
1-Methylhistidine	LC	170.0922104	0.623583333	312367.0476	255903.094	215256.4786	323866.7759	280808.7452	282122.1283	361514.7947	310850.6973	311182.9312	279739.9057	431394.2234	380399.0997	312436.8442	319753.6132	264351.3913	301302.782	260090.0374	343374.8712	312829.0803	277906.6294	355851.2815	316483.0122	510436.5007	286152.2488
1-Monooleoylglycerol	GC	129	29.45	109410.3993	44445.81173	129095.1715	88780.86772	216411.9426	183496.1791	185347.7316	152311.1724	126685.4197	82294.36495	21748.61548	159530.5938	0	153829.9604	202196.7506	174371.6269	110866.8916	47724.84521	223934.2705	133164.517	176730.5849	174968.0911	171424.3343	166892.2722
1-O-Hexadecyl-sn-glycero-3-phosphocholine	LC	526.3512366	6.650666667	69128.06384	110460.9655	160284.3011	266736.7312	133175.5345	105361.644	371518.8491	107034.1205	162392.7722	196918.3527	222534.4509	74535.03206	95671.33736	176489.1659	134682.9906	175999.4428	122164.3003	277825.7865	245682.9545	101961.3584	187690.7138	141661.0972	281088.8527	143376.7066
1-oleoyl-2-myristoyl-sn-glycero-3-phosphocholine	LC	732.552702	6.896133333	11630836.66	10957317.2	8512891.888	10724215.46	6290762.093	11213455.06	287438.249	16641208.62	16121480.06	7129805.582	70572.72528	8352348.716	16321270.71	11118149.19	13680192.49	11208876.47	6263991.312	8956992.498	10242584.17	9745776.248	12784197.67	13020491.37	11927700.5	8257280.183
1-oleoyl-2-palmitoyl-sn-glycero-3-phosphocholine	LC	760.5837933	6.41085	262286.9591	5326743.153	7278667.423	6394352.86	6634707.299	7053682.003	225938273.8	5161992.935	5850854.316	7464535.06	95515588.57	7062451.884	4351720.902	6342468.567	7871274.459	6481618.52	422297.6843	3937561.972	6675997.152	313055.2045	6300891.29	5607199.923	379654.5268	7247704.936
1-O-Tetradecylglycerol	GC	205	26.88	42390.4605	48670.05554	40799.68456	44627.18232	70421.74432	40726.93101	74626.13203	61446.4503	45566.59918	50879.45638	50525.73722	25066.94488	54309.20538	55674.76927	83150.36797	115290.572	47329.41188	69116.93335	72375.34604	36582.07741	47062.86327	59854.55188	125135.2834	64346.85975
1-palmitoyl-2-myristoyl-sn-glycero-3-phosphocholine	LC	706.5371016	6.888366667	615091.0504	329252.0159	197504.5633	653170.5909	460448.6684	550408.2897	10375.80513	555520.9008	1450461.01	1343117.122	872.5806177	562376.532	834593.3331	851195.2242	740574.1746	345277.7183	526143.6486	372577.0878	720765.1676	511323.7298	931529.5384	827298.5885	825337.581	284598.9412
1-palmitoyl-sn-glycero-3-phosphocholine	LC	496.3389959	6.718966667	24696485.78	30003093.3	53573696.36	53988010.95	31889306.87	35611840.42	26870433.3	26442710.96	39584626.36	72443105	11444882.15	32728402.91	31270258.26	38555167.77	38477810.9	62099961.31	22625676.49	49662891.91	95371958.51	36125746.24	52574295.16	55606644.58	72408064.86	57221805.77
1-Piperideine	LC	84.08119073	6.1896	15806649.36	15298289.64	15060568.62	17221098.89	15785089.67	16484082.16	16254029.27	16503494.4	15105084.69	16953587.89	14747014.55	17398781.68	16625342.84	15627145.52	16381308.7	16217775.51	17378532.57	16350698.52	15263999.82	15662519.66	15894176.14	17236051.02	15854823.62	15324929.32
1-stearoyl-2-arachidonoyl-sn-glycero-3-phosphocholine	LC	810.598659	7.320166667	3893801.165	3261012.263	2952179.205	3911831.817	2157463.405	3055761.007	413643.719	4588680.993	5113019.297	4406322.947	575948.7196	4027362.743	7121991.378	3391467.541	3925540.531	4729544.507	5398818.462	3574644.562	5005781.76	3980052.982	4533081.176	4231569.184	5831554.283	3475676.931
1-stearoyl-2-linoleoyl-sn-glycero-3-phosphatidylcholine	LC	786.5996629	6.603783333	18806.55019	2628912.84	3658554.343	3061811.189	2842475.417	2114056.322	69057976.91	2493000.597	3317390.706	3843947.407	48560317.7	4869064.378	2565910.071	2835247.982	3419566.498	3361995.483	74324.21712	3943268.362	3454146.87	13321.62866	3678767.571	4477127.85	76483.15836	2629432.793
2-((2h-pyrazolo[3,4-d]pyrimidin-4-yl)amino)ethanol	LC	180.0863609	0.453666667	222841.4035	225831.854	194195.001	242692.5849	211396.8139	195635.0162	198003.6915	204414.0968	187312.4955	209527.6269	191457.3547	192218.3393	182994.6613	208435.2291	206187.8622	192072.5454	189835.3038	196625.5798	198141.9072	189759.7796	208562.6014	190427.5937	205457.3269	208917.4217
2-(2-Methoxyethoxy)ethanol	LC	159.0415848	0.7793	19918.21926	0	20318.0124	2713.359387	7480.083297	0	0	0	3680.44606	15697.028	3039.223364	4339.077168	18711.91394	10788.60105	6395.105049	17215.64732	3998.316102	18976.23057	22327.19099	7063.58806	14339.23343	0	12345.71285	0
2-(3-pyridyl)-benzimidazole	LC	213.1131603	4.898816667	94845.73541	546336.3286	560421.4412	189516.8893	443521.4654	377308.6504	156734.0087	551707.9365	73283.23093	42645.44734	1439325.141	634848.2011	358769.379	549220.3661	474063.8239	433006.3852	562844.0303	454790.1695	472595.3419	229686.5724	253856.234	277335.1915	412584.7751	5133497.115
2-(4-Methyl-5-thiazolyl)ethyl formate	LC	204.0691124	0.712266667	4064699.042	2579642.861	1932677.989	2978018.356	2668465.747	4089320.748	2032474.513	2886601.863	2135279.993	1620935.729	2722408.72	3429054.39	3764147.992	3778444.62	1203070.715	2286569.779	2599259.663	2076753.134	2945764.627	2083026.696	1428245.429	3276190.968	2630150.029	2724136.293
2(5H)-Furanone	LC	85.02877495	0.991916667	907127.3293	733646.749	581406.4827	797347.1406	670658.945	938541.0231	633076.9311	794507.535	651466.6608	599518.3373	760824.3674	921626.3644	984872.0067	851160.1436	457254.6529	610106.7746	708827.4413	637777.2004	760813.7902	642861.1112	500183.7668	859522.5765	735522.6209	716752.0068
2-(dimethylamino)ethyl 5-chloropentanoate	GC	58	26.72	49256.7405	38982.0011	37603.43424	0	26468.8448	15755.9863	47085.08191	31554.045	19195.42249	31645.33406	35403.00238	58820.19311	0	63457.95949	61207.45838	47332.02759	41940.71779	40799.79262	69558.74519	0	55820.60592	68186.63206	47927.58245	41772.02105
2-(dimethylamino)ethyl cyclobutanecarboxylate	GC	58	26.67	0	0	0	0	26468.8448	15755.9863	0	31554.045	0	35820.81256	34237.68996	57262.9422	0	0	21080.72583	47526.11241	19275.67437	38141.532	66163.98869	47241.1839	75259.44611	25950.85404	41710.54704	30746.62504
2-(dimethylamino)ethyl ethyl carbonate	GC	71	14.38	0	210048.9767	996248.709	309256.5301	527765.2142	554834.9906	1064207.043	1167200.336	79984.9803	374489.5949	455542.2597	252331.4474	66630.55869	510204.6216	453760.4315	827848.6779	657053.0246	374528.0092	284578.8428	93902.65982	459921.0662	0	0	0
2-(Dimethylamino)ethyl(2E)-(3-hydroxy-14-methyl-7-oxopodocarpan-13-ylidene)ethanoate	GC	58	26.74	44720.74032	38983.90726	81500.87661	0	57651.50181	38395.92381	41761.06311	27057.53716	19208.50193	31540.97604	36280.77852	56237.59104	35946.84859	64842.62181	56145.02619	47429.07	41926.33355	40799.79262	65340.12318	49110.88454	57498.99603	62024.32221	47169.07914	40297.09293
2-(Hydroxymethoxy)acetic acid	LC	140.9950587	0.763216667	2187.586602	28218.17972	1453.587931	0	34257.53702	0	6324.102665	0	25342.85149	4517.074356	20682.46809	7124.652137	0	1969.773946	11075.6237	13299.58538	1099.058177	4091.697074	4201.070945	22640.93612	11192.41886	0	22732.38616	11207.15919
2,2'-(3-methylcyclohexane-1,1-diyl)diacetic acid	LC	213.1126502	6.09	6465.402413	2061.535501	4307.515514	3444.131924	46606.63877	31759.51922	3586.53824	13880.07058	43816.75013	11540.31701	4629.918877	3969.295703	10919.78804	10111.11178	2740.210653	15969.04763	6436.768946	12250.49042	5064.469378	16674.71587	21776.8439	11358.93565	3938.782803	9409.493421
2,2'-Dithienylmethane	LC	110.0714317	0.623583333	0	0	0	0	238051.7388	171443.4668	307995.6557	218478.418	0	0	0	0	0	279736.1778	179891.3553	233126.5452	333035.0704	260953.9456	0	0	192031.317	183925.0682	265831.6917	193783.5663
2',3'-Dideoxyadenosine	LC	253.1402456	6.372466667	503967.8842	455440.1676	480510.0978	504219.7812	414660.4732	479128.8774	480925.1209	511845.9028	420346.5237	473973.5019	247562.7538	518409.429	524476.7679	448428.2244	486888.3199	455601.237	509099.6832	466156.9244	416428.7296	449012.9358	455992.3455	500370.7616	476070.1076	448005.6932
2,3-dihydrobenzofuran	LC	121.0648226	6.595983333	20469.99345	16771.85532	15268.89295	10835.58131	18229.94722	25875.50447	9153.734652	11952.76185	25845.76427	12903.11017	338922.5544	15912.28091	16692.11252	4895.50083	9620.053821	10390.91139	17283.25531	12217.17259	9199.208703	10927.19773	7241.62365	16987.07713	7529.328887	8652.510403
2,3-Dihydroxypropanamide	LC	104.0343092	0.613433333	27165.43618	21243.21005	21370.81937	23755.98137	16128.94529	21512.78632	14585.68451	20908.48046	16544.93723	20064.50716	22442.80805	17379.7242	20872.74043	33535.51042	26114.99697	12387.75156	34169.20358	16982.64568	22761.42642	25919.25687	30312.74828	15229.88451	19325.93599	22061.31842
2,3-Epoxyphylloquinone	LC	465.3401178	6.73865	442509.0543	379459.3724	464226.7709	513299.0049	371034.4872	349401.6467	478471.0604	260813.664	353176.1311	369768.7095	413932.805	374372.9423	383195.6688	387435.1995	333824.814	325167.7907	369337.7915	442320.0143	364498.9766	353041.5593	368349.6822	342917.7977	331850.7375	328863.8279
2,4,5-Trichlorophenyl acetate	LC	220.9306678	0.547116667	208373.0419	196189.0735	158412.6881	165912.694	207481.8931	140694.3422	188909.1102	187718.6106	168279.3614	199365.1794	195831.8311	212710.5332	209977.5868	174310.4098	171397.3698	171217.122	191146.6667	161598.8168	179893.5707	158891.5526	180910.4279	153114.3802	154004.8762	193200.5053
2,4-Dihydroxy-2,5-dimethyl-3(2H)-furanone	LC	145.0493739	2.108866667	257478.0227	186972.2527	245391.171	223259.3988	181886.177	178575.8981	174665.3288	180462.4103	215029.6354	204062.6209	183791.5257	199707.8449	198211.5979	177748.6529	161106.6158	172135.372	193874.3879	219443.668	190368.3588	177450.8672	168291.3785	172267.2392	190292.4002	175700.6414
2,4-dinitrophenol	LC	183.0039217	6.001383333	19171.24345	14451.65402	18679.84203	15590.21675	23311.30063	30417.98537	9502.375118	19681.68271	29599.03102	22455.02468	19925.77542	11738.48937	23392.43498	21061.78425	15325.88427	31238.06576	18569.37293	17249.18699	15025.00282	23921.27814	24720.91263	18333.20117	18505.28941	19519.40092
2,4-Thiazolidinedicarboxylic acid, 2-methyl-	LC	192.0323851	0.99955	0	106847.1526	15071.31856	19077.41772	8978.551276	99110.16443	72039.48869	2267.409512	43196.938	59945.86228	287961.0836	18831.33201	0	2134.896486	90473.85294	56102.95566	151113.0823	29754.60231	40118.24293	100399.3383	29579.08432	0	73610.16368	79665.35771
2',5'-Dideoxyadenosine	LC	253.1401649	6.05195	151992.1745	123246.984	152709.6134	177038.362	152053.6929	192625.6031	177430.3938	166429.2016	157514.3196	184256.7328	135162.8987	184934.6551	167340.1197	165251.2136	168192.6148	176969.3219	142400.1992	156175.986	139667.6825	165046.5257	157694.7192	168404.3777	171399.1252	141724.1376
2,5-Dimethylbenzaldehyde	LC	135.0802472	6.3268	203501.0294	213262.1068	227875.0741	222338.2461	226899.7459	221301.0924	190518.1107	103536.6019	230847.3166	139873.4701	224248.3708	217284.0477	163509.5189	214929.7718	265581.6653	92234.35135	198454.0711	150983.1166	226102.015	213629.2847	151366.5949	255461.1542	206195.3092	222102.388
2,6-Diaminopurine 2',3'-dideoxyriboside	LC	283.1507768	6.228016667	12430511.74	11667415.93	10586559.44	12160207.71	10657982.38	12087531.5	11767105.98	11989579.95	10261710.2	11514112.71	9854603.552	12304021.98	11966200.4	10916278.59	11695437.93	11256508.41	12841902.77	11799315.74	10178326.22	11322147.51	10498685.99	12540376.05	11522220.67	11121218.42
2,6-dihydroxypurine	LC	151.0252	1.469283333	148687.3783	16086.99074	84655.63914	212684.1647	42235.96268	32870.9393	56978.99312	69595.50719	19231.34663	41272.8816	79938.34306	106572.6465	62177.23298	17681.06273	15955.79382	20184.69103	108965.7228	33693.83145	185452.5944	29731.19954	51679.6993	16402.87259	16198.58483	51251.45167
2,6-Dimethyl-7-octene-1,6-diol 8-O-glucoside	LC	299.182027	5.788416667	82409.1375	100110.7624	90892.38336	104195.0804	84537.1655	92411.5285	95801.86079	95108.01863	87083.99628	92798.71492	75307.8054	105185.3044	86597.52165	77160.45849	90504.55446	93929.68318	85123.27465	93305.16848	91676.54485	90760.35959	76813.79721	103266.959	96104.96892	88998.30399
2,6-Di-tert-butyl-4-[(dimethylamino)methyl]phenol	LC	264.2316698	5.951483333	2880.220862	0	0	22567.64664	432725.5045	64294.13154	1235.376853	73649.57397	26679.42161	2954.323345	1069.901833	0	0	47989.68513	0	33652.84673	11684.88505	2747.35762	1353.727804	140794.1912	165556.9866	45145.8548	1086.80551	23741.29462
2,8-Quinolinediol	LC	162.0546864	4.478616667	26385.49537	13143.93977	10863.28782	14080.10918	18053.44956	6644.604877	14770.15805	6401.42629	7688.37436	7570.319315	12702.67215	33033.10869	19577.50788	16455.50625	8711.42047	8535.318899	32677.98917	5721.238268	8439.003755	5464.356668	11545.86909	16017.10616	13259.57573	11794.56508
2-[(4-chlorophenyl)sulfonyl]-3-[(4,6-dimethylpyrimidin-2-yl)amino]acrylonitrile	LC	695.0872962	1.15555	12070390.51	23222693.74	9987004.945	4352624.157	17281765.38	12771534.82	12220647.96	19663357.02	18048348.51	13948582.22	12825727.92	10758975.98	13938571.08	15130113.99	12929164.12	19522925.34	9914081.608	16440285	12929056.23	16944306.49	17661807.52	12248450.14	13998414.17	12566745.28
2-[4-(2,5-dimethylphenyl)piperazin-1-yl]-6-piperidin-1-ylsulfonylquinoline	LC	465.2335117	3.232933333	137840.2074	114957.125	116188.1628	25141.37067	234493.2342	70015.64897	85985.95716	55898.21277	158135.4376	42357.50224	111091.7146	28897.38998	137340.7745	205369.3333	118050.8784	195231.8968	70653.54139	68616.20744	96303.4018	176297.4598	282855.5898	53387.24555	275559.885	109938.7369
2-[4-[[4-([1,2,4]triazolo[4,3-a]pyridin-3-yl)pyrimidin-2-yl]amino]phenyl]ethanol	LC	333.1471132	5.164466667	0	0	4850.358908	0	152288.3117	38570.58089	0	38244.96431	64754.26918	949.4103578	1475.187037	0	4265.750591	9711.178202	0	11220.40696	9124.333519	12813.65019	674.5459112	13128.92664	36725.34277	30524.4126	1549.514842	2839.401825
20-Hydroxy-leukotriene E4	LC	456.2425162	6.074983333	186817.3183	654226.9888	1874401.574	647076.5846	1446045.15	1180639.379	905111.9255	1773451.934	193885.0464	37659.08134	2101431.092	1152723.395	1121799.834	1903807.526	972362.2216	1045154.635	914175.1863	1610800.828	1000460.245	770044.5163	646864.0228	864960.6631	1155057.268	6693004.944
22-Hydroxydocosanoic acid	LC	374.3621633	6.2204	309795.4346	377382.1695	445995.7012	484271.9356	461742.9636	460319.3767	154621.7503	96420.20173	437610.1157	261911.8221	300299.6159	438133.964	312054.9898	237883.8802	208616.2432	106015.209	370119.8904	362971.0069	373553.0485	344789.8341	474206.9204	373803.4243	187675.9853	178881.2995
27-Norcholestanehexol	LC	472.3626585	6.6573	2253477.147	1533313.216	1842559.494	1899233.447	1673908.861	2230106.894	1742122.341	2352067.518	1841345.911	1563112.741	3777869.742	2277663.651	2335888.142	2017966.543	1875333.683	2027211.021	2650266.225	2063972.381	1625368.733	2435439.018	1682568.126	2423910.247	2184866.107	1935190.701
2-Acetamido-2,6-dideoxygalactose	LC	247.1284368	2.741133333	258244.65	348453.05	216589.6064	367206.6476	392644.4348	322571.8899	232004.0063	296394.2697	342906.87	269655.2839	354536.1056	309328.7843	257664.4122	292067.1816	249219.3434	366695.7622	341160.7244	223301.6877	372922.8323	316244.9398	310104.9635	205600.5364	241830.4575	234371.1674
2-Amino-2,3,6,7-tetrahydro-1H-pteridin-4-one	LC	168.0878155	1.29125	106939.417	36979.60082	63465.00081	267508.387	166855.2639	186822.6857	135420.1594	213678.294	55681.5653	78354.73519	112062.1278	143000.9988	86206.33766	79547.6351	46205.67201	77796.20504	140769.73	56422.49434	44924.08469	47698.25857	42885.05774	123935.193	89205.87012	95659.29949
2-Amino-3-cyclohexylpropanoic acid	LC	343.2582752	5.744466667	26039.57807	4301.829002	72532.73225	39418.57494	48755.32175	47373.62604	68194.65482	40807.29644	45617.11108	31362.12803	35225.83311	25651.93311	11225.5552	48826.14678	67782.51304	50803.66619	41726.18743	6286.039282	23538.55365	45630.81067	26467.84856	28000.86407	44219.24614	33240.75155
2-Amino-4-[(2-hydroxy-1-oxopropyl)amino]butanoic acid	LC	189.0873667	0.676466667	25163.28787	24573.24192	30415.03115	16892.34105	42146.17337	19264.07928	14831.2822	21883.17624	27707.03325	16749.43538	27676.89083	16256.75752	22687.0533	30555.55086	23475.33518	28728.26974	26460.09545	23181.02483	29897.13625	22031.0201	42129.82872	14336.73625	27312.25582	24548.07392
2-Amino-4-[carbamimidoyl(methyl)amino]butanoic acid	LC	173.1036065	0.590016667	73077.99117	58401.25302	100562.3555	84328.83522	77608.63443	74044.88273	65201.26981	68369.32755	57235.6555	70685.64891	72489.90128	95089.35916	66207.89575	71700.05853	78749.98651	58575.3513	93241.22204	64708.94009	79443.62482	78502.81132	100019.3449	54964.56255	72598.13666	65243.60801
2-Amino-4-oxo-6-(1',2',3'-trihydroxypropyl)-diquinoid-7,8-dihydroxypterin	LC	254.0866055	2.74895	58038.64463	27915.47371	30430.84065	51866.31914	29998.89978	44291.95671	26320.88316	21937.69029	24744.60586	30061.17679	21666.89987	27604.07147	18992.89785	11077.04635	19098.10781	19825.74455	24063.95322	28370.74358	43031.92967	35128.55687	37550.32167	24532.13145	15537.01335	15452.51894
2-Amino-5-[[1-(carboxymethylamino)-3-ethylsulfanyl-1-oxopropan-2-yl]amino]-5-oxopentanoic acid	LC	336.1216672	2.756766667	0	44272.46864	0	5273.17102	4914.479449	27190.30795	10703.59343	0	20747.91569	10385.70318	1365.908698	0	5569.188793	4679.632642	13517.39786	33226.71302	3555.778293	0	10395.33305	13678.08788	12630.93496	2241.566837	0	0
2-amino-6,7-bis(3-phenylpropyl)-3H-pteridin-4-one	GC	295	6.99	0	30106.13134	26587.93592	0	0	54865.16831	124789.3616	58724.4626	39652.90137	74399.19568	26986.78989	0	0	0	0	108544.4686	35887.21672	26916.2541	62906.0651	42946.15733	37698.90356	122927.9992	63751.17708	50659.41019
2-Amino-9-[4-hydroxy-2-(hydroxymethyl)butyl]-3H-purin-6-one	LC	271.1535594	6.595983333	71770.84326	65888.44717	63968.78737	49645.34369	45395.56318	79686.24279	42660.94899	56307.49639	52517.79288	24460.43905	879180.7085	53855.6641	58161.93335	31262.01306	38807.95621	56870.6398	60058.00446	39208.98556	43750.122	36070.88744	47218.92597	39848.70168	57534.11101	21056.51887
2-Aminoheptanedioic Acid	LC	158.0810134	0.391083333	216598.2235	213348.18	213431.1609	243980.0812	223546.4299	245130.4898	228778.1676	248563.7911	212627.3637	233283.6143	202539.8643	234990.1081	220414.2904	223891.17	250841.7035	224922.7304	222192.7938	230648.8716	210522.2475	213637.9741	212961.9136	258690.9063	240789.033	240681.7143
2-aminohexanedioic acid	LC	160.0606801	0.684466667	66322.38888	32204.23962	69076.9624	39571.73983	90550.41802	49103.21525	42704.97461	52703.03883	22533.10168	61967.03093	87102.98319	108358.3396	75652.24161	60608.85127	51634.66197	48329.25171	91489.80276	56475.26306	43034.03369	63575.65275	86917.79682	79708.11345	39278.66374	71095.57589
2-Aminopurine	LC	177.0880651	7.120033333	5300599.565	5109830.716	4401190.478	4723390.876	4636470.267	5835745.565	8800114.47	5484258.87	4037554.305	4539040.046	8049869.302	5479785.172	5212312.138	5149802.234	4945668.324	4960858.952	5332398.084	5229801.604	4415580.859	4590855.241	4572343.992	5189599.144	4802071.152	5061050.456
2-Butenedioic acid (2Z)-, dioctyl ester	LC	341.26803	6.95815	56053.61744	40859.25336	44174.95069	58027.50119	40438.18449	70936.30172	111999.8338	35777.90099	33710.97974	55760.83295	76941.47767	52239.55237	65233.25995	51601.06536	36026.04709	45898.58945	45368.27603	67226.55251	39043.86922	35609.51475	52535.60637	55815.46645	43927.57691	44412.47689
2-butoxyacetic acid	LC	131.0703766	3.4105	4422.88591	13222.421	4958.132829	8991.903877	4495.927699	7182.029967	5647.357581	8483.459443	4348.298313	7231.760318	5719.145067	5887.387528	4742.570953	8900.91477	7247.074333	4214.793944	4983.570769	5369.295678	6928.991923	4654.637989	7285.864925	4806.661263	8524.647618	7874.025112
2-Carboxyoxypropanoic acid	LC	115.0026545	1.48525	1881417.519	1047766.499	1493894.544	1941392.506	1480818.463	1626941.105	1429662.674	1621990.931	770918.0932	1752089.856	1725199.073	2146952.216	1631740.768	1651017.685	1492535.465	895919.3984	1597902.132	1184715.373	2124737.334	1208073.934	1044121	1341072.582	1178473.175	1755402.801
2-Chloroacetophenone	LC	137.0150458	3.1722	86625.6604	92654.39123	83453.09175	97611.32012	82176.28715	99273.81714	86796.74126	91798.80362	77455.83309	91411.67223	78412.60837	98090.36316	88544.14098	85066.50247	87792.64467	79698.99963	92555.6715	81707.81896	57945.34899	81950.51962	77021.85224	102330.8984	83409.41927	77330.65573
2-Deoxystreptamine	LC	163.1092516	0.794116667	4363.579716	11673.44023	60723.55533	22346.1482	46597.25839	14298.63656	38175.85508	28860.8179	27836.36623	90703.55829	57613.14295	19340.39596	34665.25494	0	34408.92713	22332.53405	29066.42149	45224.40962	36548.9611	39558.46875	74068.09166	30293.59051	30853.36766	31474.61818
2-Dodecylbenzenesulfonic acid	LC	325.1839849	6.73865	1809896.394	482728.1643	5483172.362	3777698.086	4488552.496	5846543.3	2462008.339	2393259.172	2713305.722	5730599.034	2587782.254	4171339.476	4500908.424	5633921.056	525528.5247	2376432.071	1083320.423	449979.4115	4525249.593	1839598.685	431226.354	5104593.189	2092591.304	3026272.795
2-Ethylglutaric acid	LC	219.0868359	3.7095	2324.103679	2979.637786	10786.6792	2994.610182	31554.4658	40309.76873	2986.495244	29957.63711	61009.70129	9098.912298	5202.862788	4454.439777	8243.521528	7644.78968	2913.399643	11527.0734	10108.02578	12888.51013	2980.829558	19023.61483	33776.30184	31360.39311	3206.793599	13702.43953
2-Ethylsuberic acid	LC	261.1339883	5.714783333	21527.21908	34932.5765	37322.50803	8976.210781	976478.6429	103603.9763	14016.36322	128061.5477	561363.5005	55503.15468	41620.75356	4952.427195	49257.59355	147750.9068	28791.75455	151136.1647	54656.73384	90207.50555	17045.89613	245692.9674	286034.7533	165597.3839	29334.73935	79001.0132
2'-Fluoro-5-iodoarauracil	LC	336.9479762	0.616033333	905924.0247	836672.6373	1058863.469	0	630975.8508	17306.06642	272458.6426	71788.33262	603939.7976	1163678.618	103714.9146	213674.4161	1534140.381	748991.2513	1102931.544	1052958.381	526904.227	1376163.908	1448693.383	1157646.213	1258694.369	234514.9803	963845.0539	635118.0133
2-Furoic Acid	LC	111.00772	1.22545	129645.4395	285483.9295	237046.7488	239886.7029	202927.6347	324454.9795	299171.2473	277075.6285	186918.0526	274363.2026	301805.7322	169897.5919	252887.0368	199532.3118	266643.1483	149012.5566	303221.0663	245938.4076	239494.5587	263586.7888	251555.4397	224325.7684	212135.2309	224826.6982
2-Hexenoylcarnitine	LC	258.169577	3.902683333	16857.85102	6323.848773	13940.12351	18671.19762	1338.519464	3304.360669	4764.349435	11362.36095	9805.416652	17318.73208	20799.68362	49722.73022	18854.40464	89466.23501	8795.788283	6319.778721	19564.51409	3195.612238	19503.70445	6403.457188	13249.50898	17300.52564	9095.616043	5818.68507
2-hydroxybenzimidazole	LC	135.0551378	7.954983333	54080.83556	50064.87175	47569.63509	54403.54463	49292.87472	60952.79305	57006.29251	60460.92567	47318.63268	52698.18882	48582.62296	58924.69212	54778.88019	52865.29376	53680.27073	55708.47225	52063.56733	51441.66174	51913.29329	50597.23041	47364.53885	55499.2076	56414.35964	61285.60284
2-hydroxybutyric acid	LC	103.0390368	2.054116667	62546.87189	69628.22548	55155.93698	110335.3576	147084.5982	53175.2066	48136.16929	66193.02862	52786.52682	53364.59	62650.18592	46299.9751	76993.15819	51585.82643	60071.34988	45773.02871	69967.38619	49259.25235	62191.24374	51020.62805	52468.31149	49801.4482	51784.645	73054.98975
2-Hydroxycineol	LC	225.1454398	7.120033333	495366.6274	455501.5035	356447.211	418762.7584	423217.4585	539698.2181	891774.8442	504028.5931	362470.5026	353561.4881	830955.646	491360.546	506449.942	472658.0447	422675.7983	441743.1092	466511.2424	476022.3914	381311.8451	416418.1042	412139.4661	462515.2077	386039.5079	460126.3329
2-hydroxycinnamic acid	LC	165.0544574	1.619416667	990695.8795	1309634.288	1049396.793	1079643.239	1134803.403	905545.3797	995555.5944	1072513.032	856317.0745	999308.0162	1026262.674	937067.3496	948578.8665	1277445.811	981115.2664	954310.1525	1162206.465	815613.0269	1147553.342	955314.4323	1114166.225	934697.8767	992786.2916	945674.0361
2-Hydroxydocosanoylcarnitine	LC	482.4196974	6.372466667	1466072.508	2750206.908	370331.8948	3378995.278	197545.8234	708270.1473	367103.1868	1615251.512	236631.1762	722660.4546	611743.124	928140.0484	1270532.54	883720.4194	332213.8861	279869.926	754388.6825	128654.9052	2391008.019	455398.1375	756880.7382	375653.3521	873882.3084	481285.3337
2-Hydroxydodecanoic acid	LC	258.2060715	3.867416667	0	4269.60611	5694.725011	0	40459.83963	38187.43026	1294.424347	59338.95484	33519.9598	9319.609684	601.8286744	0	1844.084514	5171.51178	0	0	9372.495668	9762.155062	0	21962.40352	45237.48777	27297.40748	831.4949713	11363.09712
2-Hydroxyhexadecanoylcarnitine	LC	470.348367	6.1779	43250.73798	43297.23752	81559.71215	201705.8283	53804.60209	62760.44305	156202.5174	64926.09889	85321.45139	94006.02421	72279.34226	109360.8503	90996.55386	24885.02117	141726.5714	26018.08021	46085.67135	107942.0028	104971.2571	195083.0968	59357.602	80288.14255	62441.93702	67711.42913
2-hydroxymyristic acid	LC	243.1961981	6.555033333	23804.33317	18822.69983	52885.3456	43083.58141	33281.55479	80720.26749	36284.36856	75792.54228	29676.01281	22396.95633	29443.79675	31768.23395	30780.70093	27007.96938	20318.30877	21578.66463	25836.94417	28445.88047	33485.88536	23755.60818	29201.65947	40258.48036	26062.28073	22899.89047
2-Hydroxymyristoylcarnitine	LC	370.2944682	6.151066667	114041.222	697239.1961	1233363.322	1362898.588	977877.9128	279842.7448	651627.1524	795960.8264	1399716.522	1277486.731	182328.8364	243875.8861	213983.738	232236.9163	1214366.411	208537.5105	435288.7708	1350166.669	980190.7672	1535354.544	836565.2949	596191.0649	1242297.614	1188418.631
2-Hydroxy-p-mentha-1,8-dien-6-one	LC	184.1330217	4.966266667	11227.56939	13540.5321	16568.11052	13745.87155	49349.35064	45322.51555	14726.62028	32400.20618	40732.56005	15416.14602	12638.17043	12430.09577	16014.7701	16502.62583	14267.94427	19582.77833	19914.29563	22694.78983	12206.67892	30713.3651	41772.1425	30374.73399	15760.07199	17718.03396
2-Hydroxypyridine	GC	152	7.11	128817.1134	765194.2417	808606.66	494930.5563	1019465.401	1264484.441	1278440.972	1007310.315	489184.6542	893417.7846	667746.8061	663905.3038	505760.5166	1410199.258	994964.616	1161641.41	934626.5576	819902.5503	751953.8882	250465.9538	951578.7156	1324172.221	861202.3962	1190396.485
2-ketoglutaric acid	LC	145.0132926	1.0382	27032.18618	396031.364	13914.29264	2575.298586	22539.38251	1259.969276	47747.85827	0	392184.6115	29333.50556	210434.1358	24430.82732	0	86926.19132	84866.32628	268821.2166	8414.610248	26149.93544	126932.3128	152843.2504	93928.67085	0	147713.172	75679.15418
2-mercaptobenzothiazole	LC	165.9782133	6.081983333	22127.7715	29025.33171	25714.90185	25410.52027	20657.90644	17058.79274	20292.9487	28953.52041	26478.9545	30360.94543	23347.30964	28353.45017	30239.22046	22069.73685	32129.25224	28591.44703	24140.7097	22640.79845	27529.63388	21784.33949	29553.93137	22708.22587	21090.23913	27032.50523
2-Methoxyestrone	LC	339.1366284	5.7367	18962.99487	28112.18694	28221.73145	22802.89651	58192.69531	35781.92453	38028.55539	38036.42692	56536.02495	35175.3163	38678.65243	32277.30484	25104.17147	82200.04722	35562.43313	63258.70521	36003.55096	34884.72799	43014.37746	41915.7734	44891.18415	65130.96381	40849.33234	47781.25397
2-Methyl-3-Hydroxybutyric Acid	LC	117.0546619	2.795383333	45400.91315	20745.34147	68552.39985	57743.04911	26563.46146	44840.34769	27323.18487	30043.81471	25383.97907	23797.66779	21974.945	25791.42663	34293.723	49996.35757	22244.8019	30707.97252	49679.91046	16926.54378	54356.19685	19342.10958	28647.95187	23893.14523	43837.17472	52354.53902
2-methyl-5-propionylfuran	LC	139.0751965	3.654333333	8495.023056	7325.963399	15112.55189	8373.913575	13828.68632	31748.64885	8080.892175	22526.29945	17065.72441	8937.089855	7757.900159	6757.985857	8708.434736	8926.201568	8003.274477	9914.695453	10943.68948	10310.30794	6673.210013	13151.036	17947.77969	15631.1007	7535.836655	8916.696596
2-Methylbenzaldehyde	LC	121.0648516	2.5474	36956.05317	47896.88133	44536.98698	46945.6315	44017.52864	37752.54766	37380.10483	37360.48157	37909.69521	40298.6439	40701.94753	36188.36874	40007.43583	45246.69887	38560.2556	42458.25641	48350.04012	42083.5962	47471.31272	44541.28463	46982.87077	32674.72444	39836.21338	40954.08265
2-Methylbenzoic Acid	LC	178.0860266	1.299033333	13537.09985	15692.39911	14948.14044	20967.0117	14742.84982	29415.27814	60400.89199	22434.68354	11328.80385	21083.94691	24757.53097	14333.34971	25806.17171	18158.70517	18968.70539	12690.41092	21281.34688	21831.96648	18357.43393	14432.33373	15865.17181	22234.6278	20752.25229	19481.73247
2-methylbutyroylcarnitine	LC	246.1695855	3.31165	4178160.627	4114460.654	2804443.183	4577617.675	1822235.694	5080155.646	3489775.01	4532311.401	2981226.069	5568445.057	3119027.495	4421943.169	10559669.03	6453469.948	2599963.998	3387728.913	2816415.736	2714865.269	4561378.428	2110562.636	2751410.56	3189590.664	5595032.127	6133032.56
2-methylcitric acid	LC	205.034697	2.046133333	63416.11298	29811.05155	69094.23636	97586.17121	65081.4362	57845.26446	54721.84775	48220.91908	50346.64911	55736.33111	112269.213	141003.4513	53846.00856	37801.09787	44840.24172	55762.76427	81380.72902	92917.05249	127210.5166	47296.57424	38636.11992	41604.54771	39646.5364	80848.83268
2-methylglutaric acid	LC	145.0496677	2.054116667	193795.3016	258755.1292	214022.555	564015.0058	559613.7769	431533.7896	182738.6316	407507.3271	373152.8055	170194.0319	361941.6915	288588.3328	453695.3455	852968.1238	179353.8604	486163.1164	342136.7569	188928.5814	175027.4149	121556.643	239022.7873	1095145.981	284742.1146	290273.9982
2-methylindole	LC	132.080681	3.09575	22124.90159	20413.40174	20835.68881	31408.77531	26076.39179	20381.40055	17333.44547	24489.92505	15454.37049	22705.75011	17888.50852	21527.98844	16826.94331	22746.73986	16538.62289	16160.30495	27242.1113	18574.28542	14706.42099	23208.05636	23327.56326	18551.37714	20312.32394	22431.28072
2-naphthylamine	LC	144.0806361	3.09575	58854.34033	66150.7456	69552.76336	88695.00355	77738.87307	63876.17416	54477.11375	71121.97705	51863.85801	67677.15711	60927.88755	66391.59984	50465.67992	80833.22015	59683.97604	51407.16609	79982.92863	62967.5903	61323.33462	62404.23425	69302.44137	60307.10838	60765.98596	66654.93699
2-nitrophenol	LC	138.0187113	5.9375	160318.6676	155955.9288	158105.8959	155253.1044	216680.0547	174607.9754	138321.6803	173244.8834	199941.0139	159383.6024	145251.8687	159089.5813	158636.2743	169300.3303	154698.1729	188275.6221	167384.0653	153671.4791	149145.8665	170545.701	187566.3978	175784.4014	156607.3688	155377.6805
2-n-Propyl-4-oxopentanoic acid	LC	203.0918204	5.0148	9253.819372	8794.030285	24175.67898	5516.852265	57773.99073	66651.54257	9397.091433	77800.81464	103304.1415	21239.06108	11663.06339	6235.466218	18188.79608	12580.56519	6385.039277	18703.94286	23754.41728	32207.3366	5700.886915	46894.94382	100596.5975	52770.89864	9084.959186	31705.52089
2-O-(6-Phospho-alpha-mannosyl)-D-glycerate	LC	697.1003868	1.145383333	25835406.15	50544613.66	22586545.99	12832679.7	32117470.28	29733156.13	30089911.08	39030899.54	39321228.89	36043172.48	29525299.4	27877444.36	30635421.29	31822587.07	30093616.85	39171892.49	21056455.16	34825846.71	29928014.18	39317379.35	35144758.17	31713338.1	26398793.78	29093613.62
2-octenoyl carnitine	LC	308.1849757	5.038616667	26188.62301	21858.11024	9975.606642	11056.45649	21613.58569	41513.44171	65976.4265	31944.75841	25505.7229	13785.08673	10008.62417	23681.71547	28976.66632	31654.77152	31028.73188	22564.16811	28911.68812	26182.49272	10791.08811	20937.14274	8075.665628	24529.00306	24485.05648	56280.19676
2-o-methyl paf c-16	LC	496.375475	6.942683333	35646.97755	84656.62142	112620.4451	241680.7223	139131.8152	48772.83964	364170.751	66662.44082	150535.5844	277396.5776	171925.9442	74979.72467	42736.46605	101630.6594	80342.99114	179910.873	61962.48896	274885.3349	262482.28	22352.17124	161027.5147	77704.6558	179189.2447	109462.7914
2'-o-methylinosine	LC	300.1296714	2.06135	83191.76203	75976.42782	78112.86918	102591.1125	74792.207	96285.34915	117213.8245	129475.3314	76564.97813	78434.31294	89626.52678	106887.5319	85991.81124	78528.77617	89486.6876	89072.43692	94996.42623	95344.09663	80693.74328	76603.82403	86865.10368	103363.1669	109947.8161	108239.702
2-oxobutanoic acid	LC	85.02877276	0.719466667	430863.0841	267804.5886	237411.0917	331338.6898	292500.887	397786.0592	223293.7962	322664.6505	250663.5402	206407.8083	309179.7262	408122.4251	424894.005	402425.9297	152546.2408	255183.8534	266702.9988	257747.3616	329750.4588	232016.2783	177145.6727	378285.8513	299439.0825	287181.1429
2-Palmitoylglycerol	GC	129	27.57	0	0	32147.14839	0	33280.02381	45093.87347	44762.96132	15260.79359	0	0	0	22733.92684	0	0	77990.77596	60794.82878	0	40139.28957	70182.81545	73077.47775	26597.48875	28635.23991	51483.42676	63092.82363
2-phenylacetamide	LC	136.0755796	2.084766667	155680.1776	156649.0134	164272.566	151407.9077	206942.4593	163815.5896	170895.7128	162337.1735	183938.3911	162354.9748	154087.6242	156587.9764	174468.84	178611.8443	173683.3322	201107.5932	172430.037	169337.7308	178685.5801	179211.2955	181119.3959	171643.8293	176426.726	167916.3207
2-Phenylglycine	LC	156.0419106	4.440533333	1621.628917	1025.454262	1597.277739	1843.874622	782.7843256	1237.620378	669.4302633	1078.554488	1185.452737	1116.719871	925.0239925	1093.752785	1801.064922	1450.028035	775.5004126	1473.362203	1364.43739	963.1311445	22452.8034	260.4320756	945.3204544	595.8934808	828.6660792	364.4179886
2-picoline	LC	94.06545335	7.75175	16533640.35	15837466.35	14931337.76	16939966.35	16089033.64	18596195.72	18674967.7	18186443.74	15593112.91	16989036	15670680.38	18087903.16	18036780.85	17140498.46	18107392.14	18749678.54	17993850.01	16688975.94	15670139.53	15955836.58	15984889.39	18120334.81	18130351.6	17592033.57
2-pyridineacetic acid	LC	120.0444375	7.954983333	287820.106	258196.3119	253650.6263	290530.8905	239172.0941	283420.3411	279032.2492	278078.7389	220399.8886	266663.5741	256575.6141	296644.7794	274366.6766	265712.0429	276540.2919	268906.4558	272971.2022	242823.4902	253868.2164	245608.8741	248282.1347	302747.826	256829.7407	259038.834
2-Pyrrolidinone	LC	86.06044801	0.40675	199589.4512	201637.909	196576.0994	222351.4555	209160.8982	235508.3757	226392.5592	236900.9622	197073.9073	226731.9502	202536.5893	235299.9178	213876.9382	212837.1362	236960.5111	218246.0852	209153.7074	217937.6189	198716.7244	197765.0095	199848.4517	250994.7317	234306.174	233486.8391
2-Thiocytidine	LC	260.0695148	1.743966667	28322.36376	30942.8753	17798.31865	29028.73485	46075.45061	45813.42612	32087.45491	28826.86755	31436.57658	22640.30156	50805.54875	42351.78638	20016.80982	56900.60469	23782.72073	32171.91292	34626.53553	29830.39576	20619.20037	39957.82516	26823.46661	19950.91154	65701.22969	28901.79945
2-thio-paf	LC	572.3700645	6.6882	1681.245181	1.968326796	60142.77231	132403.0067	78850.74913	1851.836674	14386.9343	362.6402501	153407.0577	77022.21229	0	21018.36317	580.951835	2638.491037	29827.53843	33514.02958	95.49842769	79976.80911	319447.8664	73856.2219	174441.8281	8873.345896	3647.168411	51204.78002
3-(1-Pyrazolyl)-Alanine	LC	156.076637	0.623583333	848974.5215	1053133.285	644908.7221	1024225.941	770570.9285	822686.2387	831890.1475	809005.2189	661229.0403	649968.9005	984592.3987	949637.5091	661870.4922	842938.7153	983353.6624	912919.6682	855950.7533	915106.7776	706265.1085	656115.1734	978183.5877	966917.4663	797784.1881	870297.303
3-(2-Hydroxyethyl)histidine	LC	241.1290428	3.157433333	43893.87778	56584.211	23494.40886	53241.93782	37357.42225	79217.37385	47104.04632	36360.30084	80046.27156	57145.80338	73099.48766	49865.3765	26590.52509	34533.26826	44251.91406	66275.50987	15760.49357	46970.32648	1531517.632	38812.16325	30045.1175	38097.65678	51121.29809	55174.73988
3-(3,4-Dihydroxyphenyl)-N-[2-(3,4-dihydroxyphenyl)ethyl]prop-2-enamide	LC	320.0905488	1.533616667	84744.06233	75405.47193	97132.7023	79862.35188	88569.02405	164628.6034	76063.26651	8832.382956	105302.0673	49189.59498	40306.97089	29500.67667	41519.78867	45616.32036	2097.138742	13283.79358	73009.95593	99462.155	78467.45098	90854.48576	130375.056	93606.9265	17158.79772	23108.72521
3-(3-methoxyphenyl)-1,3-dimethylpyrrolidine-2,5-dione	GC	75	10.43	190770.279	57933.04023	125206.0803	85646.24109	73116.83247	140375.5023	96373.63606	121154.8148	50785.40418	54494.73004	140454.1688	148198.3787	220388.9056	127793.9758	117865.9343	119498.7355	103204.3535	147832.4711	151414.222	122724.3957	80656.17767	193716.0367	140649.804	184689.5312
3-(3-methylimidazo[4,5-b]pyridin-2-yl)-N-propan-2-ylpyrrolidine-1-carboxamide	LC	288.1799967	2.99595	72825.08481	264137.0195	140468.4319	165375.8251	173947.8241	285585.7569	103241.2578	220105.7767	159538.4318	162915.2195	183156.4641	170807.9964	124174.2776	101185.5895	113428.215	61686.81863	99150.68241	113349.6487	126820.2842	179074.6155	167169.6312	115572.6607	71214.2495	213359.307
3-(6-Aminopurin-9-yl)-5-(hydroxymethyl)cyclopentane-1,2-diol	LC	283.1507616	6.044266667	4369393.402	4226010.945	4408980.376	4572496.536	4211092.386	4724190.534	4820607.562	4840651.644	4404247.74	4499925.829	4291616.451	4887484.269	4305703.596	4294917.109	4819692.477	4583864.179	4478957.589	4284284.403	4331512.743	4427667.019	4217999.37	4812358.027	4709848.435	4375660.983
3-(imidazo[4,5-b]pyridin-3-ylmethyl)-N-propan-2-ylpiperidine-1-carboxamide	LC	302.1956092	3.731783333	72271.51851	172312.0898	245328.0667	173520.3267	198861.7523	271309.5192	114836.303	215402.845	216597.6615	242191.8661	185017.9125	211685.4103	156184.0718	130608.254	109630.0725	81168.85034	152584.3296	184930.2386	176014.1343	228734.0515	332368.0712	141555.2327	103172.5811	215468.9684
3-(methylthio)propionic acid	LC	121.0318438	1.852933333	30865.38873	35508.30807	34601.90461	35899.23389	29030.56205	40684.88212	40456.5541	36758.9835	30302.8594	34225.95416	33874.67938	36986.93134	41786.9414	30885.84962	35577.1704	35980.99719	33355.73532	35164.15264	30398.08607	32890.99308	34190.1995	37273.7459	46150.67496	35200.68017
3,3-Dimethylhexane	GC	71	17.77	13249.94531	0	0	0	15642.9124	33075.83564	29478.74168	18408.02292	30274.35025	0	0	21766.78806	0	0	0	0	20990.64207	9828.389193	24954.34932	0	30261.00014	19002.80527	26539.07108	39991.7472
3,4-dihydroxybenzenesulfonic acid	LC	188.9855708	3.58595	8553.303113	16660.9938	13334.67324	9436.466348	81162.90397	23673.3645	11554.92269	11033.95565	15024.032	4130.598344	9949.712414	22481.88837	4926.695218	26235.40765	10206.79638	11043.78259	23020.11127	5192.944151	5127.330561	14729.80034	1371.751928	10226.97251	6719.66185	15513.62761
3,4-edma	LC	208.133016	2.74895	81676.38003	76662.35216	215978.7037	106633.3225	62336.6411	112829.1832	1245578.903	108804.8875	110020.2433	700282.7428	158552.0555	88138.06181	263303.0722	114209.3877	235796.8949	103359.6325	86235.20883	104937.2927	87422.7438	84646.0836	132866.9264	103731.2389	111672.2744	109702.8338
3,4-Methyleneazelaic acid	LC	267.1221879	6.250883333	852529.215	900741.1401	873817.9976	808191.3082	812647.9227	835212.1443	639651.3332	390224.0964	866381.8068	506588.3755	877049.4795	833681.2354	599673.6428	904138.0197	836619.3096	368644.7473	858554.076	584860.8599	842513.4359	834004.219	592586.1564	843640.2229	871753.7366	743365.7623
3,4-Methylenesebacic acid	LC	244.153973	4.10505	7584.387795	10107.01515	10678.91701	3057.614605	154997.5492	28043.77126	6440.749164	25374.33377	92916.13185	14571.08509	10942.42729	3724.528591	14170.5688	33201.85005	7128.118033	26027.55112	14164.80065	20750.78595	5669.468209	58693.06199	64226.25505	44505.95143	6423.933493	17129.71203
3,5-di-tert-butyl-4-hydroxybenzyl alcohol	LC	219.174064	5.951483333	2115.642559	7351.989298	7914.499746	45047.29984	553260.8495	93601.77375	5911.234504	90265.94687	41747.96222	7720.919813	5784.761653	5758.779555	7383.684803	64290.99821	2068.893622	70887.73206	18697.56747	7460.106758	2052.074447	205331.1122	215137.8993	70702.66539	2298.906974	41046.72886
3,6,9,12,15,18,21,24,27,30-decaoxadotriacontane-1,32-diol	LC	520.3320586	4.074783333	87171.32292	95874.98302	97337.42998	84761.95487	106404.1487	139582.5655	82109.11217	100950.7229	111381.4541	98867.94928	385819.1058	117323.1799	99208.16684	94996.24615	74284.62	107792.7738	87982.34733	97406.62943	142243.8051	91592.25379	113491.6619	182017.3839	77001.56446	127469.1342
3,7-Dimethyl-5-octene-1,7-diol 1-glucoside	LC	299.1820338	6.174166667	515092.3106	521876.3626	496685.6682	579301.4588	481423.1398	536951.5599	600500.2133	555921.3689	482088.2648	544895.5338	534399.9759	580897.1133	520568.0594	502978.1758	530757.4643	491330.8978	536725.8134	571186.4991	471056.7654	507917.5899	504488.2491	546564.7756	529294.187	566848.0216
3'-Adenylic Acid	LC	346.0553284	2.046133333	62294.47998	18163.98549	80474.15476	68359.86501	75515.79276	17538.34893	52017.11791	18862.45984	47753.96045	40600.11904	33528.11972	53303.99947	25744.68374	39760.58508	11818.04555	20339.80854	43140.47625	60464.61033	96867.50644	65629.12904	39324.38472	40129.42949	9707.724119	44109.42882
3-Aminopentanedioic Acid	LC	128.0343069	1.3056	1448015.053	1099173.21	1220451.58	1421889.116	1157391.226	1255907.107	1086363.769	1118908.775	1040920.068	1307589.544	1090438.205	1341072.541	1390775.91	1516464.446	1180371.199	842265.8387	1741355.825	1073855.111	1215217.018	1130232.673	1620852.42	1026459.598	991587.9752	1190211.018
3b,8a-Dihydroxy-6b-angeloyloxy-7(11)-eremophilen-12,8-olide	LC	428.2035834	4.294033333	46907.4829	0	49306.81224	1124.761838	4085.266657	0	948.3333728	997.5532097	30919.32809	83269.02831	3656.944311	17904.41071	46806.53862	8724.653682	0	47378.37925	0	86784.10824	23842.06187	5289.996218	52817.28468	23126.25004	12682.97433	24559.62083
3-Carboxyoxy-2-hydroxypropanoic acid	LC	184.9849216	0.652766667	194318.2452	11843.08659	42979.00733	0	878557.9117	1279.132195	2295.913788	0	7486.694621	44193.85126	4554.532449	174158.8372	32322.40841	117198.5332	26164.01553	207293.4382	15393.63424	75978.95624	177522.2898	545509.1417	213918.472	10689.15133	874423.8592	244600.0209
3-Carboxypropyl trimethylammonium	LC	146.1173463	0.645783333	2621186.92	3904924.913	2262217.719	2832897.515	3141007.952	2411369.822	3051602.225	1900458.124	2239397.446	2786596.163	2765072.622	3238844.593	4062083.688	3512949.319	2538421.763	2808909.609	2413244.159	2602058.36	2391722.168	1786902.649	2183668.819	3451579.632	2602769.519	3332831.315
3-Chlorophenylhydrazone	LC	139.006088	7.120466667	8987.665441	9124.504422	4572.17064	7197.092531	9453.898344	10097.24548	7558.26141	9611.907296	5332.409963	6161.463479	7211.071057	10411.06307	11057.15984	12289.97101	11128.27032	10079.75688	9205.27782	11637.26502	10752.645	9176.085725	8249.292744	10561.43037	11543.65402	11366.88285
3-dehydrocholate	LC	406.2729348	2.788066667	51884.08146	46031.18315	57509.28947	0	88515.06175	0	5780.900193	11032.60404	98726.43119	13254.24514	54717.43014	12233.76846	13519.77897	485095.4677	91768.02703	253585.243	38389.43125	71624.8686	157571.3074	172430.742	491358.5792	19696.41306	136130.358	33458.43492
3-Dehydroquinic acid	LC	235.0455089	6.905366667	56703.82896	62037.01504	52194.80748	58565.3317	51338.22744	66549.16603	88484.07915	51561.20748	47115.58175	54768.87728	84184.19571	63742.08677	54545.38972	55431.6089	53599.68119	54124.60646	57048.20454	61452.25492	52908.24656	54638.57356	51788.8676	66936.12293	54495.51266	54645.02266
3-Ethoxypropanoic Acid	LC	117.054672	3.7095	42621.67653	64495.94094	33682.31218	44684.32301	47878.74008	51362.61444	44895.79081	49332.16666	41125.5207	46744.4892	71948.8569	42622.59107	37173.41219	53761.49932	47618.13956	34595.13275	44500.4599	37709.04508	57148.9475	74076.90196	56625.52361	37404.17477	52432.20494	57337.51025
3-ethyl-3,5,5-trimethylcyclohexan-1-one	GC	211	16.32	260175.416	390571.9102	438160.9475	585756.0125	487635.7772	377299.5909	847991.8677	464739.3496	349344.6239	282869.0273	349933.282	340092.9645	358544.992	441398.549	437218.0795	873286.4947	167617.9678	196655.6897	489915.9918	182094.5417	295918.3727	286325.0216	884531.6197	934397.698
3-Ethynylaniline	GC	117	10.23	647751.9221	384516.5893	420500.524	412207.6147	222403.8042	187301.4728	248544.7358	273917.6091	1354107.429	581505.8069	265178.8875	287424.0577	628016.6056	211581.8853	328005.5766	371834.5845	155912.0536	343629.7902	538639.9196	1167009.517	204840.6459	185155.6019	432134.5004	311233.7528
3-Gonal	LC	278.2473198	6.426433333	103124.1136	93816.12994	95058.10158	88439.9296	89064.26705	104486.5622	104598.2125	110709.8647	106006.1936	107827.475	53561.5166	139227.5653	81577.11744	98452.73772	58314.71391	110854.7848	90728.7063	120867.9386	101186.0108	116097.592	95820.99878	111083.725	74411.13163	115595.3783
3-guanidinopropionic acid	LC	130.0612456	0.676466667	1716791.326	1960903.221	1658127.703	1603281.001	1801383.847	1732814.411	1593660.215	1685506.762	1845453.197	1862505.662	1410649.909	1642545.44	1765988.735	1680400.008	1833054.651	1802925.727	1817147.394	1740981.832	1492362.252	2017210.24	1814064.921	1867447.309	1736499.235	1813995.021
3-hydroxy-1,2-dimethylpyridin-4(1h)-one	LC	140.070453	0.40675	99780.35241	94063.98221	88448.76276	108390.0085	92338.6639	102856.7295	98528.06022	102649.5915	89947.1121	101600.7755	90935.26865	107730.4946	95015.18762	97114.96084	98212.70056	101157.6302	101264.9708	96948.87746	96457.45042	90651.29747	92137.0579	105621.9185	89339.20557	94723.43529
3-Hydroxy-3-methylglutarate	LC	161.0446565	2.046133333	255272.6668	217254.1356	250448.3247	228696.9092	272230.0199	244229.334	157388.1158	262284.9873	297393.6669	279941.4173	307074.0153	221706.1942	237812.6159	335620.5351	213869.1039	216185.7821	261593.1484	266789.1714	204932.6514	245728.8662	285011.8407	241010.5544	228253.753	276507.0333
3-hydroxy-4-butyrophenetidide	LC	241.1542745	2.897083333	281583.2579	259583.8332	251487.2149	281123.8784	235193.7057	283338.3027	299276.4551	277067.2989	239014.7794	283321.5626	252640.7408	299144.9068	262248.9149	222852.748	288806.3329	280714.3804	287984.3454	255288.1032	229063.6011	263682.5374	233632.3325	310503.8635	270843.283	264172.7909
3-Hydroxyanthranilic Acid	LC	152.0344118	6.105966667	23812.90068	24198.36854	24477.94301	25035.63954	37889.56249	29977.60238	19987.17996	27433.15781	34924.0987	25666.54928	21773.70278	22157.8077	27525.31062	30920.31958	20739.6451	30162.92357	25208.74554	25271.65876	23420.25113	28162.60216	28481.26891	29882.44507	24529.27988	24428.13412
3-Hydroxybenzoic Acid	LC	137.0234553	6.001383333	803998.7124	772907.0484	759243.9531	728088.9997	678764.1167	709776.3792	20184454.81	724554.0934	760832.203	802703.7206	708191.5263	753359.1129	791384.8593	732304.095	812700.3688	757849.5094	771664.8185	732316.3563	706396.8319	726019.9905	722614.216	732297.2867	876467.6391	718623.6177
3-hydroxy-Butanoic acid	GC	117	9.14	254844.4111	417645.3673	765761.4039	393569.6606	355002.0256	297082.3874	279520.2553	313543.18	173834.1538	209880.7565	652654.8935	150130.2187	437488.5067	295211.9885	299104.2088	166462.9826	113639.637	214263.0499	260586.4255	150992.6485	217048.6979	251604.5294	402082.49	382925.5141
3-hydroxybutyric acid	LC	103.0390505	0.8502	21420.73572	19470.00097	19920.91305	20153.74759	16366.47938	22222.63436	15986.00159	19454.1236	18882.95772	15819.83513	17061.15146	20242.83819	18267.64641	21705.71905	17988.71643	20083.093	21227.68176	17025.35988	16482.07314	19866.95392	18525.9433	22416.76829	21207.00393	18099.76062
3-Hydroxybutyrylcarnitine	LC	248.1488174	1.175816667	15605042.61	100186543.8	19485991.43	64271486.16	28835036.69	58352424.64	36088734.53	29659593.18	18522757.41	27804863.62	27605318.67	28186499.73	25920739.46	67181482.12	20592247.32	11517510.91	17082624.97	18645623.7	31386862.22	14554185.51	14453944.14	24415210.87	55739263.56	47522557.8
3-Hydroxyhexanoylcarnitine	LC	276.1800704	2.956883333	939044.3592	5857319.639	1474090.519	4526001.129	992871.5347	2721519.523	1721091.906	3252308.586	1403797.505	2314905.919	2117936.366	1879535.726	1353136.009	3041718.947	2019655.905	658392.5852	1706891.088	1130069.656	2263723.431	1353988.281	2239463.498	961883.1626	2276739.235	3355543.117
3-Hydroxy-Hexanoyl-DL-Homoserine Lactone	LC	216.122806	2.179266667	30109.97409	33591.74684	38186.4634	48564.93835	37230.59131	53213.23042	64992.11936	40098.81145	45465.73806	78756.8545	62320.25077	49293.55015	64996.79422	51597.62805	38820.96209	55061.15052	34709.05144	35668.94526	39616.14999	30982.63961	35162.42647	35274.61729	60413.71467	37688.13625
3-hydroxy-l-proline	LC	114.0551298	3.09575	21647.36256	21867.02514	22896.14784	27688.80262	24614.1923	23325.55008	23463.34924	22783.56614	21051.20172	22916.224	25320.82726	27912.70458	26014.22066	21953.23185	24494.8668	24427.25419	25290.36286	22683.00818	20192.88088	22258.78328	23817.21689	25377.75678	21594.80506	24341.49682
3-hydroxy-n-(1-hydroxy-4-methylpentan-2-yl)-5-oxo-6-phenylhexanamide	LC	322.2006104	5.744466667	1279.065941	0	7388.197291	0	88423.43064	74524.01454	1201.97224	42352.62002	88888.47085	8303.999503	5891.162072	0	6102.963153	10433.2358	1023.184223	11748.85036	17671.08319	21496.57598	0	36787.20511	53513.59174	24943.72856	3034.687752	11531.90715
3-hydroxynonanoyl carnitine	LC	318.2268644	5.587716667	2199.037577	38189.87091	11907.27652	109242.538	12233.3781	22518.77313	21354.48087	34676.0989	9386.840779	14407.24618	30024.01796	36785.47007	8589.222646	11746.14223	7998.553549	1684.321679	8386.650056	4358.257948	18271.74152	6425.291652	15731.73182	7700.052313	15427.60144	45336.40374
3-hydroxypentadecanoic acid	LC	257.2119207	6.62685	49310.05407	36187.83589	68496.88782	51529.23893	46205.33851	68862.11113	54420.89881	81425.70942	63440.01044	54180.78253	32783.48804	52576.11762	40497.29524	38899.75295	28863.90683	36810.28073	42985.45063	71788.92791	52321.36749	50654.33393	65640.77159	61218.44099	49370.03965	64000.88451
3-Hydroxyphenylacetic Acid	LC	153.0544161	6.8191	50958.2276	30466.51542	25450.62676	34565.04096	31001.52934	23949.4194	34018.85552	23559.46537	23008.83139	28275.54588	33459.80928	27973.41491	40728.94442	27322.06999	28884.04985	22907.19126	29814.42459	36327.53995	25133.22811	23310.19814	26062.26256	30901.83733	32202.36861	26024.63155
3'-Hydroxy-T2-triol	LC	419.1660876	5.95345	12972.80528	8248.452223	45524.41604	2079.174171	426042.5605	298123.4197	8030.13048	169829.5498	417786.2855	41787.80681	39528.26523	1552.589809	49481.10593	38138.88743	1957.323365	130981.7452	53574.28599	122015.2171	3539.384137	185233.1366	278514.3312	116893.4143	20757.81435	45526.95101
3-Hydroxytetradecanedioic acid	LC	329.1924396	6.865316667	240505.4	223345.4906	187640.916	231105.046	225823.2062	233681.8499	238751.1962	208818.0812	138905.1837	184142.9283	226522.465	189473.2904	261839.9537	186752.8707	180471.0441	210293.9325	212770.7045	230099.1007	185883.9332	201995.5604	196930.7232	226017.7976	225871.6415	205423.5576
3-Keto-b-D-galactose	LC	177.0400303	2.046133333	55015.125	50584.99044	56598.98261	52945.9361	48138.59718	46311.22049	45538.02637	52184.20174	55933.88209	53784.42298	48182.86126	46804.89525	46340.25631	46582.5047	53284.47261	44369.7413	56948.28096	54305.24883	50105.88497	51284.56567	52493.46696	54061.95041	54338.40457	47562.48282
3-Ketosphingosine	LC	280.2629651	1.946933333	396536.2257	419202.9137	425148.4877	474399.8259	351279.4594	417863.6489	320404.4651	370608.5275	381821.4904	429673.6456	301151.8689	431843.2745	426253.7864	377022.9002	393363.3183	429987.0568	396681.314	414603.7591	359579.8132	372651.2423	368047.5642	435331.5708	404631.4964	383454.7557
3-Methoxy-4-hydroxyphenylglycolaldehyde	LC	147.043274	0.638733333	63238.01143	21625.26797	52060.81156	92421.09625	15889.47753	38719.46327	65045.63698	58208.16893	19241.26733	40373.99567	41594.30111	92083.92615	68227.55787	39792.18051	53477.08688	27949.58069	122461.9745	61213.33456	47735.79929	55799.53218	62499.01365	62748.39636	48991.07618	55774.11096
3-Methylhenicosanoylcarnitine	LC	484.4354857	6.41085	767020.8139	1992861.805	204471.1168	1736275.888	96095.91067	295041.5743	316557.2519	712487.9926	82766.29437	288927.7392	197175.124	702665.0567	475992.8524	354076.1024	189303.1414	102135.5669	310359.8951	54028.8476	957593.719	160876.5734	286583.6806	163595.4786	571186.69	316016.7295
3-Methylhexanoylcarnitine	LC	274.2006844	5.321	217256.635	363335.9609	119128.9445	258471.2898	92272.15118	236369.1538	164849.4952	283089.4828	143020.07	177178.2553	371068.0001	191858.7591	501386.4565	615408.9212	130459.3149	178206.7405	226244.5071	138872.6372	268111.7231	218532.4756	224168.5125	129810.7539	295483.6804	515175.8086
3-methylhistidine	LC	168.0770322	0.590016667	96282.97446	156159.4701	106793.6535	137092.7058	108878.1483	165692.0283	138105.0075	135791.4085	192364.0561	157782.7418	103964.8775	127272.7713	141139.8069	131863.6397	133503.6574	151000.3382	96838.18588	143104.5684	152735.5849	158501.7509	126583.1195	146169.9993	147931.0925	130647.6191
3-methylsalicylic acid	LC	194.081015	4.156883333	10511.478	11109.87056	13088.87596	18403.44987	55155.46792	22505.29862	25230.78895	13445.7795	18680.30376	15071.85623	14463.00726	24254.05634	10754.92411	11283.02418	21026.91346	10847.46728	18286.06834	15236.40252	10643.16562	15092.34041	10415.44841	12133.97813	14369.44308	16440.05535
3-Methylsuberic acid	LC	189.1118803	6.642083333	156578.2771	147319.7395	121525.8483	121877.4663	129727.6268	126611.1915	121720.1226	122787.8674	141737.4185	122679.9579	121118.0232	122576.8022	95736.33098	87450.32241	118790.9897	109625.6868	115294.9779	118200.3268	92837.49507	92696.53997	79260.41405	95081.16645	108843.2688	97925.9972
3-O-beta-D-Galactopyranosyl-L-arabinose	LC	357.1048991	2.054116667	469342.6552	629306.3956	550211.0822	542529.6943	681966.5771	548414.5139	500552.967	607076.0622	655130.1423	732390.8863	506072.8078	538114.3492	578320.8689	605043.7034	635619.569	540404.8649	546248.0855	531247.5283	625306.6328	527933.8497	590535.0632	595991.3946	526354.4552	752611.9715
3'-o-methylinosine	LC	300.1296681	1.939233333	45229.4905	43303.12882	45778.59667	81586.02603	52073.2449	54010.86482	65318.66192	63936.83799	56777.43409	57724.93706	48466.45113	65536.50781	34238.89186	51635.45074	86885.8586	80263.34382	46346.66187	67357.97488	35966.43517	57707.87828	47068.59734	61067.23181	74069.19988	73132.84257
3-Oxododecanoic acid	LC	237.1454672	6.3801	2531940.419	2248244.144	2343183.046	2516560.787	2092410.518	2477154.578	2258502.714	2487370.727	2180680.589	2396867.684	1604036.145	2565415.228	2410930.274	2151123.52	2387931.835	2314472.284	2637278.223	2464488.823	2114167.782	2309047.79	2317142.563	2583917.159	2263238.479	2245002.012
3-Oxotetradecanoic acid	LC	297.2027885	7.120033333	147678.2117	135963.0377	88658.67319	115819.5017	99805.31332	149364.0298	229943.9284	140924.299	102824.6805	74339.68412	194895.9226	138787.2028	113044.1354	151940.0626	116764.3629	141583.5735	132276.3042	128846.4459	116046.4793	123307.6892	135560.2652	115677.1301	118522.9551	117825.2386
3-phosphoglyceric acid	LC	184.9848883	0.771033333	337249.3192	173920.5237	67981.26511	7711.513195	1904338.935	12677.43732	38843.40959	1476.520241	150611.4069	115664.582	107251.9466	295986.0046	46410.75037	224592.3683	125061.811	419497.6532	38078.86564	170979.5247	300729.9639	1138073.426	464206.5426	10102.51219	1677618.333	550999.766
3-Pyridinecarboxaldehyde	LC	108.044598	0.40675	379760.8601	374936.6454	372517.1171	421192.7563	356646.6542	413413.9409	374363.4293	397471.8532	354024.9163	428301.2885	365469.152	434048.5425	398986.6408	374932.4605	402099.6145	368006.7714	411676.05	403449.7891	367075.5943	347975.4049	352834.8174	434591.0622	383377.877	368228.472
3-pyrimidin-2-yl-propionic acid	LC	153.0656631	0.623583333	6790.627056	13641.50609	17761.47304	16218.73087	3264.992782	24296.79419	15616.64415	20428.02963	20483.09915	22566.47545	12665.20209	17633.34151	17999.7593	20069.29195	6449.842006	27287.82389	3983.20979	21896.64841	11468.90199	5108.485029	8287.172834	15995.93247	24090.24299	17479.59204
3-tert-butyladipic acid	LC	203.1274929	0.037633333	139014.7495	141690.7136	127829.5415	148831.1384	133002.6235	141755.1986	121992.5154	143474.6502	130716.5497	146879.0127	117705.8674	141426.7175	135690.7104	134175.6205	138186.3182	131714.6248	145367.4674	143796.6077	130433.3084	131096.3767	128001.2822	154312.7735	140376.5993	142286.2065
3-Trifluoromethylbenzylamine,N,N-dinonyl	GC	314	24.09	0	142734.355	166759.7754	115044.3556	194725.4163	172155.0491	189511.9487	198508.7539	0	173232.6341	197063.4548	142760.4849	136151.6117	184399.4695	191566.7362	212342.4745	201508.9578	188646.3778	167198.8754	120450.6328	183076.7781	164263.3317	186761.5561	229420.2367
4-(2-aminoethyl)benzenesulfonylfluoride	LC	204.0487651	3.646483333	859.4513489	689.0448727	563.9400216	531.6133874	645.5379326	896.6119245	836.6230391	781.2041169	666.6509622	706.7071942	114078.7279	831.5047567	619.150843	505.4215678	670.1199251	743.1756334	628.4981142	605.6919545	561.2815556	510.9343252	514.9538013	679.2155431	787.8285732	605.4914271
4-(Butoxycarbonyl)phenyl 4-(2-methylbutyl)benzoate	GC	175	28.2	32275.54832	23961.47	0	28208.17472	33409.89597	13672.35451	37889.32561	7891.789934	0	0	0	0	0	0	0	0	0	0	0	0	0	0	0	0
4-(undecan-5-yl)benzene-1-Sulfonic Acid	LC	311.1684536	6.113983333	2077192.13	340926.9583	1705894.756	968782.9248	1769315.774	2337609.966	1954332.852	1177437.6	1030846.788	1969564.255	1934952.545	1379063.426	1627726.527	1917355.41	350253.5239	1077031.236	1146578.851	338393.2604	1592904.203	1734392.613	327761.5884	1966371.619	3275381.855	1163424.575
4,5-Dihydrovomifoliol	LC	244.190448	6.166366667	15313.65097	16889.24078	21408.73006	12500.66391	60014.86915	41700.73954	17255.18188	32560.56989	34180.33331	18483.99329	11137.29853	11698.13673	18981.10283	16196.18986	14166.19277	24509.74657	23662.11536	23043.28826	17025.49781	30725.19705	37494.41153	32101.28241	16805.35363	14845.36234
4-[(2,4-Dihydroxy-3,3-dimethylbutanoyl)amino]butanoic acid	LC	234.1331778	3.529033333	113923.9868	525232.9806	222911.1874	282201.0845	232126.3512	336692.6063	440216.2218	407545.9968	644153.582	149702.1272	303927.3494	163781.6304	315258.331	392012.4704	413189.0432	121256.2009	188342.6918	143104.0493	407649.1731	93107.59164	114781.4961	247047.9626	139742.9784	235188.0155
4-[4,5-Bis[4-(dimethylamino)phenyl]-1H-imidazol-2-yl]-2,6-dimethoxyphenol	GC	458	21.03	55978.8291	81076.39222	69219.05363	66650.10379	31050.22693	20634.50947	16908.57961	19200.07815	58020.50024	63778.19522	53426.83637	37131.08007	32249.13348	22514.11004	22383.50577	23344.5773	74718.15439	63456.05108	64759.56803	30034.82131	34771.64745	25637.21495	25764.39623	18344.86278
4-Acetamido-2-aminobutanoic acid	LC	125.0709421	0.40675	23881.31822	22754.68017	23265.81871	26759.00831	27156.5442	31386.60634	28009.23528	28709.20736	26784.54824	24632.52151	23753.34309	26000.09547	26519.68595	29368.47961	31733.01337	31733.82632	26553.3316	24990.06527	21715.5941	24958.92579	25886.15156	31890.71367	29769.38584	25874.65839
4-acetamidobutanoic acid	LC	146.0810044	2.108866667	157354.6339	150684.4641	149131.0293	175976.307	152344.0117	178224.0159	184014.6387	188212.571	157518.7296	172988.2797	147535.1204	177888.699	175773.4552	172241.3606	170612.2805	168800.052	171814.7824	157188.919	153805.0101	158217.37	158586.6925	171674.6469	172273.7502	158021.3852
4-Amino-3-hydroxybutyrate	LC	102.0552253	0.453666667	225890.2098	232059.3855	220867.5204	235476.1416	256015.0708	287370.4239	270273.9275	303522.3703	221538.5044	237324.5091	214650.2471	295783.0628	261401.8117	256640.3983	296354.5798	284686.316	241524.0716	249886.8064	234602.339	241958.1436	244064.575	315626.4677	286227.1326	276913.0051
4-Amino-3-phenylbutanoic acid	LC	144.0806266	2.625233333	25915.41432	23960.17315	25671.61641	24734.73525	22402.41458	16095.95129	25938.58733	26333.53647	17839.43556	18339.85419	31245.83663	13916.5625	21512.34229	33537.78369	13779.68011	25474.31145	24312.95077	26705.14341	21542.42028	26897.28015	21781.86997	13486.68493	17233.05481	20987.48007
4-Aminobutyraldehyde	LC	70.06562176	7.744	60225.77476	55364.70318	56245.12739	61017.44301	58029.16252	68140.52291	70255.77251	65393.70669	55731.58614	61940.07735	60408.1751	67914.34056	65842.61087	64774.19404	66960.47334	65371.20837	65489.40382	60498.94642	59942.34035	58834.78943	61049.82515	65120.54312	65138.06899	65878.30418
4-aminohippuric acid	LC	195.0762573	2.827116667	3870.687173	4498.377423	12592.83324	12838.35267	5748.758231	20581.86307	8482.751401	10825.37889	2593.474893	5539.649327	6682.241486	5142.789682	5952.775863	8841.738789	4396.117689	404.0608965	30977.01139	8824.006874	6533.783765	10148.49259	8084.204969	15969.1003	5861.073253	4041.300366
4-aminovaleric acid betaine	LC	160.1330047	0.719466667	15870603.67	26020120.35	28040280.63	27386619.39	24291343.13	32611532.62	26525402.79	19633507.3	23658468.72	24608917.63	22202018.97	30122881.3	26040884.9	22584285.57	45726348.99	25035700.85	19574422.42	17631206.68	24474808.49	24580643.25	22244462.79	18256029.58	22414907.74	35711233.01
4-Androstenediol	LC	354.2380168	3.638666667	301781.7951	291795.8433	283848.8167	317296.5527	252842.9456	303016.4324	309416.5765	288880.43	266746.3414	306506.4652	271471.6592	333404.2142	287579.3921	275708.3386	304728.4217	278845.3502	304707.7511	287940.6748	253043.4517	267751.8462	249206.2362	328621.1208	280291.4713	280916.7422
4-Bis(2-hydroxyethyl)amino-L-phenylalanine	LC	233.1281147	3.536833333	52798.04266	100172.5008	95085.45945	144264.7267	149436.5124	121988.1259	170451.2775	141126.2299	86517.81672	130026.2134	166532.8177	140199.3893	215202.0511	173458.5183	91504.67589	134658.9422	91381.55919	138240.3362	132912.2975	75470.10456	100149.7445	89763.27354	112875.8711	162272.1653
4-cyano-N-[1-[5-(dimethylamino)pyrimidin-2-yl]pyrazol-4-yl]benzamide	LC	334.139054	3.560283333	59550.87403	111584.3639	163455.6236	88975.45781	136654.8545	69867.25212	91624.94864	75649.51289	228514.504	99995.25042	75134.70393	68159.39031	83620.07062	97635.23102	97781.16865	101642.4174	93101.83626	106545.6265	137696.2591	144827.7197	125005.0556	82266.45756	110329.06	160531.1111
4-Decan-4-Ylbenzenesulfonic Acid	LC	297.152652	6.897416667	91020.02394	287349.5395	194227.2431	254239.8886	377121.4127	424329.0749	1941031.955	207214.8869	293212.517	191679.4673	813027.6636	323185.7109	207589.5666	412849.1105	208360.2806	363625.1755	80670.88557	312477.4021	242116.8098	100135.0223	324281.2308	407489.551	78022.04631	274454.8458
4-dodecylbenzenesulfonic acid	LC	325.183982	6.905366667	1647802.453	179122.7749	1180552.047	1195504.532	1288332.851	1878897.013	4121418.599	793153.3718	737861.9128	1482721.38	3671803.263	1039555.037	956480.237	1372901.521	155404.0256	801359.3936	787464.9332	197493.3157	1204640.801	1354688.295	191145.6893	1519855.95	2282047.555	1158421.181
4-ethylphenol	LC	123.0803535	1.061316667	909981.4842	991095.2585	798315.045	877631.2714	866459.4521	722388.9341	999330.9532	1004202.532	758470.9975	1004365.467	1106294.46	691144.7803	713519.0194	777665.7101	941779.2304	1050532.559	877015.291	771949.0408	968402.8324	862342.0937	884470.822	881776.2781	878919.7256	864531.3019
4-ethynylaniline	LC	117.057356	3.16455	154874.8059	145719.9753	130459.9219	166041.9249	131901.9237	159006.6288	157935.9846	153426.9339	116701.6163	152926.606	132917.3503	164430.3277	150735.8542	140723.8803	142658.8583	127374.0395	165155.569	138452.7779	121020.0089	133545.1823	133708.1923	167993.4305	129408.2044	142499.678
4-Guanidinobutanoic Acid	LC	146.0921764	0.99955	26303.8343	120215.9234	67594.80383	27751.8446	46368.2465	21947.30627	79496.80203	45424.94272	128111.8309	112964.7427	41736.96989	40527.89561	64944.65327	55287.12102	106501.3314	118755.5135	46809.06242	85124.80878	50677.42181	91759.96271	127537.3681	51825.22546	76614.11687	97222.93595
4-Heptyloxyphenol	LC	207.1384248	6.266366667	224692.82	197220.2424	214059.3459	195304.9218	194562.4357	188819.5482	191298.737	143316.6133	189657.5838	203060.2978	182981.9609	212978.3033	246243.9565	215096.4009	222472.2745	135501.8407	229001.6168	178924.0181	206284.3284	205387.4774	198608.8379	227417.2906	241087.7435	123521.1717
4-hydroxy Hexenal	LC	115.0754508	0.4302	12103.88894	11489.8337	12293.9289	11280.85404	10043.09271	13014.51123	10808.53238	9782.156576	12035.60014	10427.97342	12244.69873	14612.73529	14361.40282	11761.51135	10994.16605	9889.100697	11570.0925	12312.76882	12985.93996	10955.29392	10321.74474	10363.52018	11176.87263	11831.88791
4-hydroxy Nonenal Glutathione	LC	462.1913277	5.5833	79066.55126	0	109294.6449	3019.231365	1736.744713	0	7667.720737	0	23503.13307	115603.1986	4862.351069	55083.75024	11015.44692	38327.83163	34850.27089	28316.31115	6120.662924	119499.8359	51077.63968	7678.758929	49907.4039	56003.88043	51213.6512	29869.61257
4-hydroxy-3-methylbenzoic acid	LC	135.0439623	0.414566667	8503.882191	7993.306006	8129.450109	8682.553475	7056.905542	8113.674675	8055.880112	7706.645116	8196.21602	7844.456041	12524.87816	7358.610618	8038.578881	7200.18472	8636.805208	8117.921932	8430.936386	8145.4768	7851.357608	7324.108783	6673.277607	12984.48406	8108.834265	7511.656913
4-hydroxybenzaldehyde	LC	123.0441429	1.619416667	283809.397	355078.1778	294367.5492	306994.4846	308691.2158	247705.7308	281911.5225	299380.8518	241645.887	279805.6129	291526.1719	261572.0756	271780.8454	352760.3975	278806.4518	266944.7079	317071.8786	228523.5511	330941.4259	265955.4786	318231.3413	256042.2275	274430.8951	261691.971
4-Hydroxyhexanoycarnitine	LC	276.1800726	2.811516667	1012244.742	7784878.576	1585397.423	5212765.504	1417927.852	3055070.968	2280675.604	3508851.201	1554946.479	3232413.086	2432931.232	2424561.813	1564653.678	3462374.94	2195985.816	886411.7892	1963894.356	1440738.605	2880452.268	1788276.946	2845766.39	1005026.914	4107902.376	3721174.767
4-hydroxynonenal	LC	174.1486686	4.773016667	10088.89541	8953.546578	25928.26709	14185.09597	11639.05808	34796.18871	10838.85105	22686.75632	16219.08079	10378.56354	11460.74458	12267.28253	12257.51311	10213.22032	11210.98037	13945.47489	14714.7976	9489.070581	8986.935251	10694.9399	14243.39077	10438.76422	8762.099225	9340.23055
4-hydroxyphenyllactic acid	LC	181.0498145	3.831316667	41159.68689	172647.6445	73286.9029	52021.84237	96167.75667	101010.3922	71719.89041	70645.48243	86766.05315	72734.10131	47169.93726	51638.56909	100425.9447	100400.9543	73343.38398	143848.3711	72390.57805	55826.79243	89767.32929	69993.09458	60567.19348	60026.53038	91440.59633	93047.42002
4-hydroxyproline	LC	114.0551436	2.17145	53772.41435	50650.52367	52649.25626	60375.08838	63355.41622	66592.91472	60542.09187	63292.87449	54031.45536	55659.11027	54436.5533	66019.57575	58190.25399	56406.51371	59669.2929	62596.81928	59294.53438	61378.47592	61768.32814	57522.39688	53850.69826	61206.53297	64701.2238	54816.32072
4-methoxymethamphetamine	LC	212.1642295	4.832816667	17064.11037	30230.2313	42488.54022	41318.19667	38045.52053	37089.4922	20031.53036	45813.22069	21271.44261	24694.77805	42302.53869	28741.05543	28743.65779	36708.23612	26410.14766	25188.01228	27171.29813	32601.62946	20799.40701	19695.35642	23721.31593	45562.88052	23657.08506	117797.5352
4-Methyl-1H-Benzotriazole	LC	134.0711547	5.524133333	46049.58077	38832.18306	40049.2949	43074.15495	32552.08146	33885.07597	39278.44091	34782.76059	33153.90971	40462.41226	32884.66059	37163.26677	38102.52625	31875.71401	39262.45989	33666.41216	37430.76265	30843.5197	33346.93909	30760.19347	32636.17052	39043.90134	40771.53275	35925.85873
4-Methyl-1-pentene	LC	102.1279545	7.281766667	104829431.3	102834838.1	92390018.15	97766985.72	93822619.12	110772074.5	136951922.8	110588642.3	84932476.38	95928672.97	124745583.8	111233787.4	105203006.2	101234999	103558898.7	101214895.9	104410774.6	101668298.4	88772982.49	92564060.38	93088771.59	105664556	98024861.17	102536140.9
4-Methylhexanoylcarnitine	LC	274.2006924	5.0112	627427.0422	1405723.715	565832.7736	1322629.861	317774.086	756435.1732	456955.9405	1273467.568	639298.8378	878775.0708	654650.3115	637972.4545	724271.9431	579510.6691	468819.6168	626138.3551	655449.4867	493718.6744	1119057.931	448924.337	748840.3886	349787.251	675803.7683	862994.8432
4-Methylstyrene	LC	119.0855556	6.3268	701220.9553	783269.6992	758401.0142	777154.7343	787817.1313	721479.582	645442.6684	378959.9314	738939.1454	467600.2778	761970.8136	747733.3972	563574.3602	727385.4149	839398.1942	349280.1087	704766.6544	502223.7121	753026.1273	743677.1109	532246.8673	799930.6019	717311.2471	707489.56
4-O-(Indole-3-acetyl)-D-glucopyranose	LC	392.1292318	1.868533333	61987.29256	76625.56909	177516.0324	45183.57962	63844.45849	30769.06256	45018.05856	49797.75466	91946.4341	76735.10917	52098.15409	59699.53078	173511.0761	90621.70929	71465.63427	76040.97367	40364.2579	80091.67238	112372.2134	69856.51266	117669.3099	45596.72541	153420.3459	130020.3185
4-Oxododecanedioic acid	LC	243.1234289	5.95345	57672.41363	38242.92356	103770.4419	34090.61494	756016.065	601684.2036	33628.51055	229710.9055	754928.847	111283.8664	91933.32453	30883.1346	108982.898	129894.4939	37331.07185	183914.2599	112019.697	203833.3929	38187.25903	343316.6786	535557.3464	228158.8631	66129.54569	129334.434
4-Piperidinone, 1-hydroxy-2,2,6,6-tetramethyl-	LC	172.1329617	4.644083333	3732490.994	2304975.81	2786862.376	2802301.922	3071613.726	3002948.176	3581338.945	2636629.09	2880245.99	2766271.299	2447048.595	2829646.063	2224919.86	2944496.361	5576218.283	3135986.372	5310626.675	2585892.485	2875249.191	3119123.718	2399824.12	3119057.88	2925399.69	3283830.072
4-pyridoxic acid	LC	182.0451139	2.054116667	49465.17398	25921.34595	44195.15347	45104.97441	20798.20408	19444.45551	64215.56603	61835.61466	30396.67036	120889.2497	86909.42599	70746.74861	28525.12831	41263.36141	60458.6665	39744.52495	88125.85619	51899.03199	107627.8033	74354.51316	115925.0324	45878.4685	32417.76886	48246.57188
4-Vinylcyclohexene dioxide	LC	185.0811594	6.153983333	10290.52511	6875.821041	6911.675379	6542.19139	16991.98678	17819.3336	5540.696683	15105.12706	27515.6813	13047.39126	6913.213875	7842.82936	11697.7014	11525.75797	7015.404159	11558.59051	9255.882916	11917.79018	8841.830731	11126.40776	16182.28409	10682.63528	11202.96032	10751.47054
5-(delta-Carboxybutyl)homocysteine	LC	204.0692456	1.007333333	8059282.966	6291145.735	4004850.683	6340753.578	5552196.291	7923437.922	4650586.601	6629336.49	5226649.297	4672162.802	6505053.286	7056238.015	8188609.226	7186786.664	3426633.018	4703539.789	5881346.678	4910988.394	5486998.905	5276952.981	3766482.738	7602736.559	5412797.536	5782033.363
5-(Hydroxymethyl)-4-methoxy-2(5H)-furanone	LC	145.0493132	0.99955	412339.8868	374360.536	327697.8047	387995.622	314800.1054	382102.8438	297739.559	324406.0388	339030.5105	351361.8089	363361.692	416582.1954	408313.5738	362414.1272	244757.5327	298563.1117	363686.2331	336419.584	335496.5289	308182.9304	261684.0362	379321.0431	328937.5569	339553.3277
5,5-Diphenylbarbituric acid	LC	281.0948314	4.200416667	5627.127516	8286.332949	20623.5325	22027.33559	30519.02455	20110.0555	7868.610182	6162.817732	28701.68987	10803.0377	8792.914686	903.7592203	6328.3297	6167.441432	1236.753531	21896.93356	18042.07626	23370.43344	10833.08416	17985.85713	37140.33301	32117.27561	5819.325809	13091.60911
5,6-Dihydro-5-azacytidine	LC	251.0769765	2.702516667	20932.37593	20114.3007	31943.63671	88566.54149	16289.59128	124640.7322	26921.50442	60940.24417	2532.201886	71228.15616	24610.08039	117984.948	20609.71057	3565.63857	30751.21959	11614.39784	47697.20707	15141.05766	22556.91171	10474.31388	11297.89693	50979.96877	20514.39032	41255.45199
5,6-dihydroxyicosa-8,11,14-trienoic acid	LC	383.2412834	6.394016667	2693.03796	0	3596.249566	16447.18331	223604.396	114063.5414	0	26183.8654	125655.2992	12993.83396	39013.33598	3209.71123	10899.11118	62218.28214	1587.291975	46864.45158	4069.047067	11349.54175	10339.79232	74342.77238	40921.33386	55942.63831	0	13780.14008
5,6-Dihydroxyprostaglandin F1a	LC	389.2498729	7.120033333	1116931.3	1156853.316	790752.3121	871455.9559	932485.5915	1192758.878	2166469.135	1180264.692	755202.9621	803479.4908	1977305.396	1025776.086	1030169.054	1078851.891	930175.0185	1010514.62	1096327.781	1124588.87	886774.3453	939216.3375	934230.7907	1111315.756	1014817.189	1126483.944
5,7-Megastigmadien-9-ol glucoside	LC	389.2500297	6.228016667	2062764.659	2214619.371	2035066.304	2333671.132	1972112.26	2137465.199	2418359.954	2331038.885	1940092.927	2382335.901	2132381.692	2294583.809	2176012.846	2043724.866	2194022.275	2130419.81	2378297.388	2202315.876	1994690.818	2111784.879	1991719.321	2242800.376	2199203.862	2155703.164
5,8,11-trihydroxyoctadec-9-enoic acid	LC	365.2093525	6.16995	1645.323977	1897.720349	33570.90879	5196.792149	124374.2801	64839.11099	0	0	73808.63561	26594.2398	10280.25734	0	3784.011231	15624.02717	1616.104154	4699.305528	5580.425746	30030.39015	16621.75632	35823.51479	44433.67959	17131.61444	16257.0911	23160.53597
5-[2-(azetidin-3-yloxy)phenyl]-3-(2-methoxyethyl)-1,2,4-oxadiazole	LC	276.1338868	3.481466667	26072.98717	46126.15935	80403.41596	21703.08386	93840.34012	45328.09421	55994.82512	32411.91554	109204.333	51554.28904	43389.9198	23405.72446	23671.82805	62902.49883	54510.59609	53556.27206	39392.22037	72394.82468	79823.29575	75496.29859	82315.6305	68465.89334	47768.34277	66694.23323
5a,6a-Epoxy-7E-megastigmene-3b,9e-diol 9-glucoside	LC	443.221735	6.8191	360936.1835	180769.2596	130765.8535	151500.7317	131566.0952	171543.4717	250408.1621	160136.4634	117760.2831	141428.7683	275411.5799	169884.1468	161800.664	164610.529	110661.281	102550.6764	276708.4723	186769.1864	62502.00785	247323.7282	112937.9339	122310.586	124893.1594	139123.8504
5-Acetamidovalerate	LC	218.1028075	3.3581	1133527.571	1695852.678	2134653.637	1362574.021	1189330.361	2433649.684	1482508.813	1349270.96	2450580.071	1302798.768	1710297.354	1191081.443	1393471.365	2072380.031	1386215.809	1522545.671	1116359.734	1210844.087	1887502.012	1622303.569	1270622.049	1208604.098	1152731.074	1787184.165
5-Aminoimidazole ribonucleotide	LC	354.0721636	0.637	181924.204	201729.8225	300226.4984	651178.637	50575.54162	441612.2046	221564.2186	215282.2315	204994.0393	136870.8904	355287.591	284286.3419	223169.8078	388174.466	245880.7408	171248.4677	178233.0091	62079.75997	174369.8964	65130.53402	171975.8248	183558.6205	210935.2307	216231.6827
5-aminolevulinic acid	LC	114.0551293	0.398916667	24329.32978	28599.32214	26667.2613	33557.27255	27763.66488	30048.89808	30284.24805	29259.74187	27988.28553	32433.31622	27670.45994	32020.02394	30601.07983	31328.5655	29193.68953	30116.08191	31383.55937	28220.56791	24338.07138	27606.99318	23971.29809	31767.04818	32266.97926	28734.96036
5-Aminopentanoic acid	GC	129	15.64	99858.65389	123963.4424	205917.496	0	133371.5359	239694.7328	112018.1853	232082.3828	137535.5982	125450.092	120816.2704	349454.4894	475985.6883	275846.8319	168360.1044	255746.5175	0	171323.3463	194984.1791	85727.26203	160121.9334	590794.5124	169497.3726	223037.6467
5-Aminovaleric Acid	LC	235.1649056	0.771733333	84964.745	49690.15716	34117.06832	22873.7827	16708.98554	14019.39482	22200.29757	37008.2297	6773.939147	39209.1192	8786.242947	23022.13563	0	0	74226.87756	28002.96193	96264.16845	39091.81237	25793.64475	23758.80541	41972.74993	69903.11	17846.56034	6602.339697
5-chloro-N-(2-ethyl-[1,2,4]triazolo[1,5-a]pyridin-8-yl)thiophene-2-carboxamide	LC	307.0432764	2.038316667	291275.6188	317981.7288	279857.5545	341260.4049	297514.8806	276048.8464	296379.7377	293871.1237	304856.4586	327488.5562	639490.9419	328105.2968	272806.9248	292261.245	334863.9531	272729.8899	317998.9042	318361.1291	327237.7115	279312.8985	302740.9183	335249.8716	304321.752	334136.4814
5'-Deoxy-5-fluorocytidine	LC	304.0969485	3.31075	17427.18385	22982.19466	13473.57542	6850.896477	51060.88131	15195.71674	26364.93753	20330.64105	26605.84323	28377.81069	35938.15595	14878.5366	18915.24884	30715.34499	30233.16692	24293.79943	21631.67569	28169.40092	44041.02675	42601.08153	40870.45873	23365.58899	23060.23593	40163.1478
5'-deoxy-5'-methylthioadenosine	LC	298.0962982	2.956883333	998121.0323	1231357.339	893373.5686	1121643.406	1200520.992	1833404.354	800278.9744	813027.6375	1181632.891	1312405.963	553155.5775	1014307.276	982971.7651	956189.7067	668637.6924	734381.8457	1005831.347	1099459.232	970280.8561	961626.6577	1544503.792	1055132.386	823982.2677	681260.6506
5-Deoxydiplosporin	LC	253.1078103	6.314116667	245227.3968	234095.4028	247179.9038	228569.0133	170272.732	162334.3902	150447.3306	152976.2	222433.7021	235640.895	179350.3473	208107.8485	209234.9381	190603.9685	164071.8238	150122.1466	227137.017	207246.8879	208535.5812	206355.8408	190833.3891	202453.9351	160812.1902	164493.2346
5-Hydroxycapsanthin-5,6-epoxide	LC	620.4359143	6.5114	425808.0072	465907.0746	2074188.236	607227.6767	498492.2096	974420.8507	340139.8914	312663.7668	1134352.926	475071.0919	271163382.6	504569.656	532684.8233	345380.2194	384900.7644	271215.9313	890204.7483	501328.1542	507310.8077	459567.2836	708903.106	479705.2686	1681878.932	362588.1883
5-Hydroxyheptanoylcarnitine	LC	272.1848895	4.698733333	64971.45103	165428.7403	137907.643	158578.7555	92147.15163	188918.586	113575.58	200613.9676	150563.564	246832.7275	120748.8778	152524.2423	207513.9781	95840.90961	145319.7188	105640.2622	80868.99884	98285.33775	170356.5275	69455.78197	92867.26222	86956.50064	140200.0395	166529.4191
5-hydroxymethyl-2-furaldehyde	LC	109.0285895	1.837333333	6271.953268	6064.673164	5724.956126	5096.425356	5107.345467	5145.442038	6980.986127	4970.043289	5677.183126	5802.554341	5175.399847	5179.810335	6117.503492	4047.61494	3807.75708	4265.379789	4746.158779	6585.516702	5773.403106	5127.238549	6385.08549	5221.092263	6239.597031	4066.151026
5-Hydroxy-N-formylkynurenine	LC	252.0723059	2.8037	52931.96347	22121.46184	22833.24349	72570.46424	26835.19065	50022.99313	39201.52187	26137.12861	21238.52018	77815.88725	39241.69573	43386.24164	18504.79476	7140.645659	42166.93787	8467.128522	49723.93857	25099.62041	48410.54185	29898.05487	21671.19539	18104.87758	36020.27404	83783.62305
5-Hydroxyoctanoylcarnitine	LC	304.2112127	4.898816667	317485.1835	2244366.091	690722.0095	1665081.712	454815.8666	749132.4078	510170.8476	1410771.21	421004.1086	914861.3991	906739.0677	690825.7706	611853.9502	760686.0866	1006421.054	206379.3903	708373.5519	410961.3387	921520.1684	671116.0735	1264699.001	338317.7025	801772.003	1173013.573
5-Hydroxypentanoic acid	LC	160.0968148	0.630966667	19724.72906	12181.00466	50879.1381	17471.21046	25848.3987	41102.06489	30404.15067	51162.42287	44159.67848	75337.70745	62076.83617	46953.88259	100680.0602	11624.98579	45345.93302	22068.5605	34711.50976	61677.18895	42860.52277	39999.68485	88351.73452	43650.45172	48555.25097	39308.64023
5-Hydroxyvalproic acid	LC	202.143493	5.5163	16512.05118	13732.76449	21938.91532	12886.21783	29793.01443	36050.97866	17345.95228	21964.65037	31769.97753	14482.48249	12014.62024	12846.84474	15853.1494	15851.25019	16153.10259	19526.389	18686.89599	20760.38941	11485.69458	27264.03542	35765.74702	31480.97087	14917.57931	14159.22254
5-l-glutamyl-l-alanine	LC	217.0824342	0.684466667	162050.9994	134393.4545	142438.2532	148959.0747	161779.5787	113414.5677	101200.5156	108783.207	140683.4648	92785.48726	126793.2626	107280.1338	126189.9667	157168.689	127479.9468	145489.047	155618.4346	112125.5028	146366.9857	100584.1807	177475.8539	108637.3472	148236.0572	124153.8919
5-mapdb	LC	192.1380548	2.108866667	270419.0183	297020.1732	269824.2265	330698.4496	283443.7186	334040.2419	276094.6877	274486.2845	260143.174	307327.2041	251420.7226	336233.0682	280956.8099	249322.1782	289703.1648	288260.9661	302763.8962	292269.5751	276540.6346	256676.9891	253697.4962	322675.698	285108.6441	289801.5603
5-Methyl-1H-Benzotriazole	LC	134.0711323	5.7289	40543.20294	46457.30743	51935.99772	55566.05673	46046.53082	52368.15749	47976.20504	50509.2865	44705.46747	47809.94602	48259.66802	53931.96779	47097.19035	47427.39693	49207.1796	47579.75997	46750.57627	48854.18299	45332.02243	41850.18752	37013.31211	52266.61231	45950.93183	67500.22833
5-Oxoheptyl glucosinolate	LC	478.1090193	0.700333333	316957.0782	556627.716	276324.5924	172986.525	382372.685	333253.1676	314335.8277	360130.9118	407779.6637	323610.3153	255046.7822	268746.9093	286313.6632	320099.9113	381372.4616	449701.8749	271941.4408	382970.6932	288318.8636	465712.0844	459978.0345	324552.4639	332896.6125	321834.3651
5-oxoprolylvaline	LC	246.1446268	1.4868	173473.2707	141969.726	175487.2271	116262.6895	190509.4072	102770.9742	86172.54938	118508.2869	154810.7584	111168.4971	147887.8148	119705.3952	155238.4341	210594.8347	137300.3768	132655.9439	151023.4728	119264.5955	192274.2637	133906.4347	229089.478	88907.61542	148597.9099	150174.1032
5-Pentyl-3h-furan-2-one	LC	215.1638729	4.644083333	62734.73175	36668.16455	42017.17845	38717.58321	44098.03086	42216.70288	58350.82866	36077.34502	42666.32981	44967.8965	36382.84191	38830.51112	25835.56408	42934.31009	84468.25053	39541.38308	92296.82288	37334.52038	44707.3746	46706.33789	30611.91934	49913.60607	44823.89105	42747.88225
6-(3,5-dihydroxy-6-methyloxan-2-yl)oxyhept-2-enoic acid	LC	292.1747984	1.65845	152214.8782	119225.4068	140400.7184	104459.9368	73788.19252	160161.4913	148328.6918	300697.376	231177.1677	108698.7697	50091.20277	241835.3935	797900.4785	162706.1849	251611.4108	238205.9295	41316.3169	116149.029	107197.7295	183550.6917	137853.2107	542373.2589	187774.4093	166884.5529
6-(4-methyl-2-oxopentyl)-4-hydroxy-2-pyrone	LC	210.0870745	0.623583333	951040.0448	1218021.681	604089.6337	1125383.108	706737.6982	955760.1293	843762.878	995399.4358	725631.8235	514765.4616	872584.2878	744271.7752	682286.7088	1029222.805	1116049.012	1033573.391	851845.2799	1002369.527	641826.3368	744401.576	891529.4862	1148802.557	899554.4336	838436.2977
6,10,14-Trimethyl-5,9,13-pentadecatrien-2-one	LC	280.2629314	6.8191	308159.3443	265871.2963	270083.8051	261081.7974	269337.5059	205103.7712	265122.0355	236315.3638	229045.6597	283292.6969	226343.9532	284790.5564	276066.1043	211829.1879	219004.5258	233930.5139	251950.5263	287536.8794	235683.9542	243035.6474	233666.6024	288058.1009	239634.4211	284882.0861
6,8-Bis(sulfanyl)octanal	LC	429.1260642	2.054116667	128334.1937	77083.62848	33526.49064	7371.429495	87998.49693	33929.66519	41656.07683	39888.15446	77571.5338	40623.49304	29842.27751	54846.38159	66685.1757	74109.72824	37468.88987	58498.77129	27771.48231	72140.94589	63389.44196	64071.75201	92959.22152	19152.50682	38324.1081	103948.475
6-[(2R,4S,5R)-4-Hydroxy-5-(hydroxymethyl)oxolan-2-yl]-7,8-dihydroimidazo[1,2-c]pyrimidin-5-one	LC	295.1394549	1.13	67678.11842	0	222604.2994	59961.03313	24883.54552	0	45165.92163	0	108226.3887	223559.095	6390.447983	92572.78683	65130.79273	59641.99066	49778.19284	93688.012	14760.71992	383969.8272	76419.91317	19702.26551	64205.96116	137192.0602	94751.52426	90210.74685
6-[Ethoxy(mercapto)methylidene]-1-cyclohexa-2,4-dienone	LC	203.0135103	1.046	53045.31109	50947.00854	61742.72984	71461.24891	75614.48525	56575.40127	62854.71072	36933.4993	69511.93915	74789.74599	40794.83817	62560.45636	41433.99725	54589.4135	76335.77493	35229.99235	59853.56687	65205.65751	55097.10689	54759.35378	49603.52654	64138.81888	87618.58045	41031.90035
6a,12a-Dihydroxylithocholic acid	LC	463.3026093	6.965933333	35918.81215	72094.19023	39981.48435	30806.00302	9919.090461	60303.86829	188186.6913	47742.20011	33895.42951	20157.77753	150315.4271	20414.14263	52695.50785	26082.6582	10392.74583	17888.76314	4494.975262	67081.42469	27397.46982	41944.17081	26769.58103	46240.57533	47467.60281	43892.34129
6-Acetyl-1,2,3,4-tetrahydropyridine	LC	108.0809567	7.713083333	1633984.973	1499997.09	1532024.004	1784017.811	1616599.806	1808722.625	1858653.786	1742501.866	1562874.98	1724744.026	1619062.649	1843863.422	1750602.117	1737070.332	1824528.166	1886213.285	1786399.597	1676307.115	1575813.654	1620377.721	1650639.43	1896499.491	1815911.538	1869762.968
6-ethyl-7-methoxy-2-methyl-3-phenylchromen-4-one	GC	293	21.62	46747.39924	72566.69078	67770.64848	58117.39026	68222.19746	62448.51781	65034.01259	68063.66294	74140.67567	65115.32704	41463.41564	74584.11683	71273.939	58034.12662	76383.61784	62988.91676	59783.65107	66449.41781	73753.24123	55566.38215	54315.3739	75688.08165	69322.37192	64960.37168
6-hydroxy-2-aminopurine	LC	150.0411586	1.014533333	36965.07368	2083.699407	18023.87056	74414.9141	28435.59165	18649.24274	18341.27801	28180.38515	10403.71115	20187.22194	24906.00598	27722.01686	18362.80063	7891.190242	8662.610969	11526.63357	41252.20388	16321.71718	22414.8636	9600.937413	13187.77519	13373.2488	14164.43819	16075.49135
6-Hydroxymelatonin	LC	293.1140778	3.70265	204767.4717	195359.1099	324643.0524	218518.4804	397668.5249	172266.6891	169222.9203	254649.5179	316261.1901	166230.2452	257677.3062	167002.084	189471.5627	343651.3225	263280.284	320314.7757	279380.8444	274578.0021	365911.2732	288068.652	362439.6174	247253.7165	284410.4778	270634.5448
6-Hydroxynon-7-enoylcarnitine	LC	316.21129	4.51575	39284.48069	158665.3569	152524.5678	38069.52961	209321.7671	175589.2896	113865.418	109303.7002	119290.4119	189328.2455	104028.6778	164733.0311	131511.8441	177523.1637	81218.14008	95742.62703	125014.6686	283548.238	60936.26965	232569.1651	113353.836	134980.6421	55812.95675	112149.8653
6-Hydroxypentadecanedioic acid	LC	311.1818942	7.120033333	786213.7309	736734.2237	594289.0137	579623.1889	657939.0207	867224.4422	1261354.016	783389.9341	502451.3517	511224.0219	1277298.033	740942.1819	764502.8122	746698.7987	617651.4184	683982.4483	739262.0163	717664.5498	583503.5454	640904.5759	605862.6929	676585.4403	622366.5215	667088.916
6-Hydroxy-R-acenocoumarol	LC	404.0532483	0.73155	309905.4247	376510.4292	326524.4502	353617.9576	73456.36878	337320.5066	199939.0725	300544.8096	221603.1071	247433.0011	495148.1012	289592.293	370363.8608	325708.0522	431326.7545	234502.7989	599798.7933	144452.4206	173662.9102	241384.4627	171703.5782	321667.7552	235708.3166	223963.4067
6-methylnicotinamide	LC	119.0604359	7.9075	107215.4907	96359.0089	93796.08142	104492.6547	83033.61452	94255.89217	97244.46056	90512.79673	86998.46473	98630.82948	94386.99247	104248.8784	92237.10428	83950.55356	89361.1206	97167.547	100416.0523	87532.24572	90310.71327	87429.10128	89237.7263	101427.9604	83475.49438	89079.75687
6-o-Phosphonohexose	GC	387	25.15	11201934.16	6957668.381	22360316.13	128522.3547	10774004.38	405795.7885	14191362.62	1360408.294	5309103.03	11252625.11	1585152.492	2604651.158	7927291.305	16041518.91	12622723.55	19827626.91	11800483.86	17181271.92	13805963.99	5589236.104	16747456.97	3371836.348	21283012.55	13613850.75
7(14)-Bisabolene-2,3,10,11-tetrol	LC	327.2133279	6.3268	1611800.263	1481593.797	1404497.074	1556275.965	1379850.029	1476874.534	1493275.742	1616866.077	1421294.496	1645384.714	1157706.613	1564135.196	1534786.604	1377994.346	1515788.225	1498160.641	1474515.207	1468883.491	1300368.485	1441084.383	1395789.491	1648387.254	1426250.847	1424028.284
7',8'-Dihydro-8'-hydroxyreticulataxanthin	LC	495.3282433	7.412283333	53212.31936	15010.21182	16957.17819	33589.07009	23525.5137	41556.22052	830545.762	35537.6004	21903.67021	18657.79076	847241.2075	29372.08909	12066.03511	26371.58584	27662.75795	16561.65927	32820.9679	39950.05658	26203.9166	15882.24369	37509.38076	27838.87739	18078.36824	26525.70377
7-[(1R,2R,3R,5S)-3,5-Dihydroxy-2-[(3R)-3-hydroxy-5-phenylpentyl]cyclopentyl]-5-heptenoic acid propan-2-yl ester	LC	471.2530387	7.14325	20636.48573	37409.49473	34656.14992	84884.68097	28582.78131	59295.68459	164177.8812	42396.82127	47267.41533	38465.08019	115703.9506	33538.07993	9965.113695	37278.42477	22709.40371	31592.11305	37263.05146	55914.22942	33237.87199	79283.93971	33537.43999	60114.14142	44553.17861	75420.95399
7-[(1R,2R,5S)-5-Hydroxy-2-[(1E,3S)-3-Hydroxyoct-1-en-1-yl]-3-oxocyclopentyl]heptanoylcarnitine	LC	532.3017657	6.825716667	28582.01108	50560.25122	46989.55367	54701.71527	38423.03008	41776.2433	248019.3905	45065.1989	37877.25309	52753.72804	172577.7534	33688.05374	23337.20095	49387.75585	32827.85704	30660.64506	15698.39616	69684.42808	83470.69987	46158.65085	34479.51082	45927.60544	71463.21205	65090.0234
7a,12a-Dihydroxy-3-oxo-4-cholenoic acid	LC	422.2905433	6.0211	131697.3709	139376.1549	924106.8227	215098.2057	306701.8774	421150.3452	194696.6425	373097.4285	12006.42165	68570.96732	871467.2079	632047.1147	490973.9306	357202.4024	240381.2929	207165.7801	426832.633	565774.8172	456683.1664	307432.3307	220724.7902	221689.4039	206639.5877	851386.5419
7-amino-2-(4-methylphenyl)-[1,2,4]triazolo[1,5-a]pyrimidine-6-carbonitrile	LC	251.1058338	1.96255	24917.50175	23872.36071	28791.9812	9033.438281	51887.23869	15686.65369	14127.75712	13645.46528	37131.04836	18297.35518	24867.99542	10717.71566	21103.85236	43369.11924	24322.14498	29776.5626	22512.0359	25505.84763	48150.33677	30832.16944	36730.99637	16040.06366	31870.63972	25831.24198
7-Aminoheptanoic acid	LC	184.072954	6.6959	83438.52369	184670.721	347301.3318	336254.5267	248107.6521	243373.4255	118452.6401	142523.5547	252634.0904	353369.9644	35510.43924	201615.5395	184082.3811	271300.818	272328.3866	336623.7379	106984.4376	305176.409	395219.2195	247726.8079	300090.4214	262556.566	244633.8293	269815.9075
7-Aminonitrazepam	LC	269.1391631	4.780833333	545.1493629	11821.79988	22627.55936	6596.65216	16494.91124	7275.541419	13696.61703	16487.04673	1320.921833	0	35577.11543	21834.30751	14506.57251	17258.01255	9579.571887	10675.43557	17113.05832	22376.40081	13660.98238	9044.991567	10144.35043	10431.15202	13788.93981	93806.74417
7-Epi-12-hydroxyjasmonic acid	LC	225.1126854	5.908483333	22398.36791	18798.05054	25649.77548	19485.07398	150100.2585	106558.4694	14360.97513	42711.0308	121644.7225	28527.87244	27629.69874	15257.78187	24407.05164	30880.87365	15676.12246	37559.36711	28369.07384	40243.42338	14722.01377	72878.86711	96491.96941	47716.45492	18678.80269	31752.82911
7-Ethoxycoumarin	LC	223.0975138	3.560283333	33113.91793	76154.66194	145488.0439	62179.11406	117778.8701	109655.9925	115379.0177	176705.9239	27494.28205	20289.5242	193665.5946	140901.8265	122361.2876	156528.6645	104262.7136	133644.2956	104193.7796	156550.0933	111530.2123	79479.59698	77316.05108	80488.33163	123100.1059	743885.9919
7-Hydroxyoctanoylcarnitine	LC	304.2112098	4.690916667	149587.7215	1622584.838	419384.597	824824.0551	450919.6928	484549.0325	304471.68	604310.8078	256840.1767	179203.9618	485526.0618	434599.4703	133655.4339	949048.1348	415385.769	50913.40089	280927.5214	216705.8209	658546.4899	511899.9129	913380.9879	138442.0799	887121.0909	798518.2173
8-amino caprylic acid	LC	160.1330227	3.77055	168043.2852	108470.0623	242324.7403	187936.4228	109429.4693	262021.675	135738.2179	212309.1822	142966.5071	103774.2361	125649.6923	109841.2974	102904.8365	94707.92665	300018.2245	156880.9708	383085.7356	100120.5132	125654.1573	111942.6627	110954.4596	148720.5171	102082.3327	137061.5652
8-Amino-7-oxononanoic acid	LC	186.1128172	5.120566667	92664.57675	64502.54296	271708.7758	142626.5877	207036.7434	373073.7504	120441.0821	256740.545	249032.1355	106482.2645	95200.79965	59996.98078	102292.3372	117556.6366	200693.3472	182956.9578	247520.9154	98922.6708	76103.72218	166751.2787	238745.9253	164259.7662	86932.22232	100731.5186
8-Deoxylactucin	LC	265.0848986	1.96255	100430.5904	144907.2616	202230.998	107306.3918	146208.5123	61540.44674	116353	74787.96031	262498.0785	122549.4814	96898.38697	80933.98281	112793.6061	138819.9989	125359.1827	131419.644	113127.3359	135299.1534	208092.622	156048.7096	167765.6139	85853.59411	129799.1108	156239.5224
8'-hydroxyabscisate	LC	278.1143351	2.054116667	8572.939226	7047.414242	27483.8013	0	26580.38949	0	3829.157035	0	10231.50694	0	6549.843146	2240.073241	5859.477419	16142.79476	6095.242462	10358.47795	17518.70023	15294.64438	28357.72595	13673.74938	11753.92051	11163.80056	4053.349576	6987.730003
8-Hydroxydecanoylcarnitine	LC	332.2423757	5.487916667	35986.7483	305606.4276	66044.01637	222992.7461	44968.9488	77210.63144	67702.03611	189690.0114	38543.9668	114800.718	83864.77137	67711.21712	72182.41374	146897.7482	132658.1924	20362.95405	123843.3723	54907.73949	85938.76519	85356.13856	122761.0077	32532.51162	132333.6135	154009.491
8-methylcaffeine	LC	209.1029785	0.623583333	89847.01396	112189.0476	42685.71669	76583.23365	74031.43797	85345.83578	66354.7704	66464.02889	48609.14944	25408.92172	64045.30576	62589.37473	55990.86273	76420.76519	74864.82253	66052.38594	71375.78857	85824.22515	45309.15644	37531.38825	52811.38883	68984.48847	57701.53381	69354.4085
8-Methylnonenoate	LC	225.145502	6.3268	586561.4311	507886.0006	517776.8145	546602.2514	524319.8159	533879.9809	552862.7525	579149.7515	523301.0371	617910.0239	540684.5623	512784.1341	501093.9993	457054.8416	514097.9708	522250.1979	560824.186	519256.0143	500301.7043	497319.1015	544652.1642	569645.856	462566.5546	510720.7921
9-(2,3-dihydroxypropoxy)-9-oxononanoic acid	LC	261.1339805	5.8264	22135.1384	20438.71921	14969.90977	8923.99753	1032500.206	196172.7083	15645.32256	82080.89641	593181.2524	34314.01872	36157.64012	13174.62412	30352.94902	146943.5414	37201.66842	198077.7203	46889.02657	89780.37988	21887.26566	208151.044	349683.7554	140054.8451	20524.08118	66434.4151
9,10,13-Trihydroxystearic acid	LC	387.2705444	7.127666667	432194.5289	397491.488	299932.5302	343224.2259	343631.9519	463106.5901	765713.9375	416576.0987	293320.4634	295728.9387	640033.9626	421238.5494	399217.0132	407724.4732	349525.6521	426918.3243	420636.281	367138.7446	318377.5064	377140.1994	342304.4287	410871.9159	346697.2857	405353.1934
9,10-Epoxyoctadecanoic acid	LC	319.2218593	5.09875	41656.10996	36170.652	39886.3348	35365.38131	38120.3579	46005.66934	49528.58397	35922.66282	40242.25628	37941.0968	37705.46425	41711.42396	43192.84604	42067.41556	45987.71519	39582.81582	42780.78296	36999.3446	35272.29474	43181.05186	42526.04812	44015.49966	35392.79115	40122.49831
9,12,13-trihydroxyoctadec-15-enoic acid	LC	329.2330402	6.1779	473487.7015	181977.3795	989444.7206	385548.2133	2768956.083	1881298.327	244145.3793	451425.9834	2099235.102	1082127.68	480885.8746	282928.6835	477738.719	789576.4137	220871.494	825339.2556	271598.2487	1131341.157	708844.208	1198611.92	1464194.594	823136.477	661333.8746	1010304.269
9,12-octadecadiynoic acid	LC	294.2421828	6.426433333	405437.3894	376780.5868	547266.3547	423611.8957	545035.1183	559506.4743	335936.7076	350002.1998	478782.4547	464380.6505	161605.7774	440719.0045	266021.7321	259403.4924	228804.5291	316595.2051	389823.6564	657140.4369	442906.0363	526188.4594	626789.8869	485359.1208	266292.5889	366505.8707
9,13-Dihydroxy-4-megastigmen-3-one 9-glucoside	LC	421.2397594	7.320166667	450877.0221	502978.4489	330509.521	393832.9668	369036.7358	485699.093	1083259.471	529763.3644	340219.5918	394251.3774	925734.5413	478914.4254	451197.8703	461369.4207	391183.4602	398821.7307	463096.013	504103.0155	413871.9614	390568.3466	437762.8832	450535.7071	478216.9919	491134.9629
9-Carboxymethoxymethylguanine	LC	204.0492565	3.16455	103319.534	94252.3895	102167.8356	105463.2438	89713.7302	110436.9091	106399.6145	95362.26508	97321.69478	99048.16563	93316.99476	119987.0415	100479.8597	82953.90073	89691.4392	80709.57092	92143.43152	103510.4497	61583.53147	108607.2964	92061.98547	97686.9694	97040.89992	82599.80508
9-d-hydroperoxylinoleic acid	LC	311.2225881	6.41	14763.13196	8154.540928	33249.61534	80801.13453	34637.26534	34218.65628	26273.0459	25477.28722	72963.18772	21358.0945	24982.2677	45963.55068	21058.96731	14698.00314	21757.29163	19786.4165	93347.36063	31785.57749	32981.51762	43154.51084	30376.02797	26954.8429	16182.07423	44262.99789
9E-Heptadecenoic acid	LC	313.2382801	6.515033333	44208.47501	44556.3967	54205.69211	54840.31205	60258.66124	64031.08094	54607.13139	51952.29312	49223.31698	43562.2235	51471.05029	48674.40366	43597.00492	39992.33831	44027.80752	41250.53939	48320.40221	48392.18012	44040.96356	55348.82421	47080.12422	50733.57159	46209.41675	40984.23286
9H-Purine-9-ol	LC	137.045625	2.008266667	32131349.93	30115603.38	31045050.36	39126128.74	30324091.04	34034433.71	31731614.2	31946652.52	29845861.78	35257233.67	29660941.08	32577974.29	33795766.19	32278474.1	35758616.23	28786865.56	32259258.12	30742857.3	32887630.95	29156673.77	30349250.93	33769873.14	32914244.04	37027070.16
9-Octadecenoic acid	GC	75	24.13	3019641.513	3613087.194	5349517.038	1699174.333	3637422.777	807242.8786	4712877.053	2051246.05	3460371.666	4393898.889	2696376.405	3956064.113	3086627.808	4658145.804	6494820.56	5607709.276	3721115.713	4046935.132	4041748.272	4137373.373	3914789.138	4350672.544	5154623.446	4519368.557
9-Oxo-nonanoic acid	LC	343.2122411	6.1779	24874.18144	8071.480298	37384.76987	19338.8017	326871.2772	220869.5347	5500.13877	46803.8431	243988.7153	43504.5731	22189.50931	7768.306494	22594.2119	61821.2947	5093.526732	68970.33496	25275.7547	59605.69937	8735.773524	127885.7916	144970.3189	87476.35732	14148.44392	24431.65814
A,b-Dihydroxyisobutyric acid	LC	85.02883464	0.438016667	6409.871173	6994.979462	7793.301998	7761.930533	6502.76389	6071.272014	5911.224851	6535.54715	7690.46277	6157.79139	6823.828728	6170.318759	7666.133192	6343.578042	7150.68429	7077.002598	6735.165978	6776.048711	6850.388923	6334.604348	6796.688937	7425.646392	6712.284388	6812.823224
Aceteugenol	LC	239.1287528	5.429233333	37222.50591	103084.2284	212512.9136	78106.12544	166277.4519	134911.1518	166256.7361	233583.0095	25572.45958	16213.35626	268193.5651	187402.5054	169421.1801	217208.6691	139410.2795	164772.9346	134635.3232	189713.141	131292.9745	108770.9065	103890.9408	115475.9718	160262.1171	955928.4578
Acetoacetic acid	LC	85.02881504	2.140166667	4095.199398	3553.964046	5862.26442	4110.786769	3732.564964	6527.611213	3570.506329	3798.207005	3677.505687	4134.469069	3862.486716	3476.843409	4409.546899	3691.467921	3379.375342	3331.88775	4975.678841	5358.823139	4854.545939	3712.349776	3343.606599	3984.476617	4544.068634	3495.056496
Acetolein	LC	458.3467271	6.642083333	7601199.304	6539634.997	5790373.45	6109711.542	5471367.143	5993815.719	6369602.873	6129731.482	5912994.297	5710746.297	10756858.4	6015617.523	5929475.906	5268888.472	5295134.786	5365376.863	6617156.571	6083908.752	4744049.096	5368632.249	4926517.819	5511207.555	5589443.238	5379811.55
Acetylleucine	LC	174.1123216	3.662166667	56127.62289	57935.19553	161046.632	66119.65052	132505.4163	333689.0573	67943.84341	219560.4187	177063.3296	82810.90162	66239.38216	54680.3651	74901.67874	73789.34353	65582.44456	87221.80126	100258.0446	96912.89915	48802.69485	129029.0684	189883.2462	158716.0922	54351.77896	76665.55163
Acetylphosphate	LC	140.9955081	7.798466667	32251.81701	24646.72728	26135.25562	31189.4345	23702.79348	28720.37756	30265.84047	27502.89365	24645.38008	28550.3368	27917.87359	31571.61058	27874.56695	27501.20706	28882.48631	27844.41119	32929.97891	31919.83963	27119.35621	24636.52926	24163.52722	32588.46843	23756.54337	29088.34934
Acyclovir triphosphate	LC	465.9955018	0.608333333	106886.9481	493172.3575	207668.1983	392210.1245	236658.1959	221032.7713	347894.503	522000.5382	168559.6522	346471.4587	304248.9967	203793.5324	263669.7823	488349.9239	238875.876	458841.4813	183190.1817	381387.685	277430.9718	216658.0733	228831.2384	406319.2563	479132.2277	465380.9145
Adenine	LC	136.0616251	2.956883333	76645.65151	86351.56725	72991.17112	86472.46674	78465.20045	113259.3823	73238.59842	75631.24243	79018.52877	95224.23526	58197.04257	83012.4129	74877.48194	71150.27272	66843.49608	65464.58587	77379.42647	80966.75932	69281.62276	71183.13022	93020.21534	84744.78391	65398.95446	63038.54367
Adenosine	LC	250.093054	2.6174	80539.68801	98780.41189	104337.6203	364425.9656	102619.676	529354.2275	192375.7817	346004.7099	111613.4942	500842.6502	186704.9808	270545.7564	103596.6386	343966.5622	211767.6481	70590.08357	152722.0581	133133.0722	109621.7357	175492.2654	70086.33716	249027.1286	180423.7605	290773.9893
Adenosine 3',5'-diphosphate	LC	426.0219329	0.952216667	4366660.29	3579596.029	3855098.572	4142091.331	1653076.121	4087255.489	2952724.377	4211737.318	2389686.892	4285045.078	3174069.738	3900508.965	2053953.882	3932583.22	3738031.079	3083535.955	4853369.496	3573965.072	4158202.256	2029893.468	3293071.193	4128159.986	2130309.092	2332073.576
Adenosine diphosphate	LC	426.0219432	0.723716667	2202593.102	1991987.197	2205334.08	2175834.714	921347.5951	2247207.047	1593675.136	2196021.212	1335865.679	2110076.876	1861180.761	2179929.607	1113469.783	2006896.456	1933866.488	1744298.274	2760657.089	1908650.323	2239257.191	1057436.408	1773415.981	2152639.669	972306.722	1236795.477
Adenosine monophosphate	LC	348.0696433	1.022933333	63183.0881	53952.79708	46863.8279	114517.2792	23323.06344	97703.97257	32681.7187	37508.66389	81843.97931	60389.91896	66082.7046	49996.52905	41528.41852	26666.56014	42623.80543	20856.39989	49335.61416	44948.42715	49974.82171	25343.32962	45730.0145	68463.46853	32366.60423	47765.53145
ADP	LC	428.035926	0.9536	8620143.749	6993311.487	7568026.486	9189941.249	3161970.656	8053928.274	6114358.187	7895140.531	4762519.481	8959229.002	7107993.158	8495540.07	4024562.121	7408498.319	7234157.422	5508422.692	9653468.911	6874893.572	8125924.179	3670992.486	5963755.87	8716268.834	3604621.069	4486888.955
Agar	LC	319.1395376	3.419366667	40537.97741	28706.04496	32851.73705	40534.11601	26570.41494	44246.22096	27694.59695	27173.83956	17084.66159	35482.00841	31542.9404	24389.50505	28312.09203	27817.32022	21738.92678	13710.70625	31320.07721	22684.30837	30313.70693	18134.80851	25616.45271	25792.30267	21409.57618	36185.25873
Ala his	LC	227.1134999	0.623583333	32560819.9	41230112.99	20326498.6	36725934.96	24940687.42	31752274.19	29742868.05	30454197.59	26508872.55	17601975.32	29826946.66	26112944.58	23605712.47	32514398.94	36456239.64	33508925.34	29288779.72	34599420.08	21856063.09	26091223.34	27717679.12	37228955.55	28357308.21	28896818.98
Ala ile	LC	203.1388386	3.019066667	159236.336	128634.715	94953.13692	116717.659	140637.6502	142247.7235	87734.62672	173320.2319	87809.79065	40765.79144	108995.9785	64036.38261	263630.1662	103137.4545	182614.1472	116249.4378	95756.90081	183405.3844	49834.15085	151398.0969	113992.7171	146938.0662	61674.52756	119536.3362
Ala phe	LC	237.1230527	3.034716667	116432.4059	164874.9841	195102.2791	72717.32624	377474.6556	107604.3273	127665.4919	95683.15036	328130.4003	165976.0606	162148.5207	100857.0925	105570.8922	324920.9866	152636.7712	266113.1537	111251.7247	197876.7221	264040.3634	233082.6859	337077.163	173005.9921	172653.9414	187630.4555
Ala pro tyr	LC	350.1703492	2.811516667	239226.487	482633.0571	368573.7669	12853.76662	260436.4496	69428.02855	52784.02536	89544.23792	349458.8699	176680.4932	153887.4663	131176.0733	96251.83371	412165.1163	264600.8289	771289.3311	133391.677	175662.8381	454021.9043	516341.9406	643750.5172	66996.69158	624763.2967	205228.4941
Ala tyr	LC	253.1178447	2.06135	272585.5114	535096.6831	455919.5796	130411.4714	1372422.369	222415.9016	358216.2037	242117.4826	1447441.647	435841.7691	423875.1929	239303.1928	438876.1987	678344.8351	451232.4729	1079999.348	272892.6918	591114.4879	833174.5629	811644.7155	940545.9684	355793.0252	674036.9847	637431.8616
Ala val	LC	189.1231343	1.393133333	102099.3548	100040.2076	111214.5836	66291.28848	182250.8842	74616.66434	80072.65986	93436.91514	136582.0788	92600.59121	120940.9433	80080.8329	119442.3292	139412.4859	98208.30064	121406.2992	98077.66657	95369.62804	139783.0954	115173.6827	151936.1577	82587.27822	108657.177	116514.5707
Ala-ile	LC	201.1237873	3.21215	177812.0584	363238.7276	375528.814	88701.04133	582357.3319	174717.4711	198355.0947	187735.5135	628012.0113	264663.1372	275010.2576	131327.706	238744.0386	621302.1041	296293.7334	461634.6915	249571.8195	331693.9511	570458.0341	423623.762	554077.6102	226736.9088	380294.0639	373459.1938
Ala-leu	LC	203.1388571	2.74895	539847.1361	893127.2342	949016.7031	307977.5096	1473825.043	539921.2121	677462.7695	532595.6695	1476691.291	711730.5523	736157.3216	427253.5317	596732.8871	1205859.628	884195.6797	1264037.982	680946.7424	921478.4641	1399832.008	1203856.996	1433230.554	664136.5561	938668.7433	962715.8532
Alanine lactate pyruvate	LC	305.0973072	1.790533333	97777.44998	50101.93824	39635.85315	56749.44756	49097.8285	54378.92203	40615.92001	85482.59828	43750.70923	80406.13872	73206.61919	57915.14817	93446.83088	64538.80656	52275.60987	40705.0447	79775.62131	42160.92043	66583.53584	63774.57008	33107.42449	69208.00606	34286.99037	88535.9352
Alanylhistidine	LC	225.0988356	1.441066667	5378.794567	5006.895757	1463.937875	3680.650313	3007.065658	4382.540685	3337.447104	2174.675809	4082.250214	0	3989.164346	2181.452103	812.7113781	8443.353248	2944.088292	3273.218764	4366.915814	4211.386009	3095.398552	34924.65471	5235.154803	3769.043208	2510.456277	3167.301755
Alanyl-Histidine	LC	225.0987947	0.613433333	15216980.65	21506729.55	10538081.25	14538791.3	14270090.39	14781124.51	11891888.44	14165837.12	14434960.95	9123108.766	14146808.69	11247405.46	10874778.28	15374657.6	17423091.65	14882891.17	14557955.17	14884657.13	10502813.26	12730926.74	14642036.6	15569664.64	12126512.71	14225880.25
Ala-Val-OH	LC	297.1075823	2.3594	261494.8707	146661.6393	279232.6953	289305.4386	245003.5457	145033.7175	137154.0872	202738.3163	151078.9204	172733.9211	225210.8328	166147.5359	244767.8731	275222.2686	147633.9906	173953.0488	236835.5959	157453.9688	283677.761	162470.0301	319591.3048	186607.2431	217171.0777	202922.1919
Allantoin	LC	157.0357998	0.676466667	76173.42913	51759.53711	72261.84236	73769.05683	109428.1686	76575.24839	79222.10439	55089.50518	61478.50265	55954.65739	75414.56376	71754.86881	41732.0716	85329.39153	67579.74435	55627.93783	81774.76588	69256.12778	69150.43939	80162.89336	58320.44019	64518.32484	72202.93081	65087.90161
Alongside	LC	259.0755934	3.725316667	11380.20624	20264.95821	17462.44587	10643.88559	33466.21355	11511.24107	16280.78259	12785.83655	38519.22196	16334.83088	23890.02988	9351.530598	14482.53116	23866.29814	22299.32732	17335.11512	21035.55776	28099.79007	30855.83581	31712.16482	33534.28243	26674.1664	14818.94707	27386.04476
Alpha-Bixin	LC	359.2030708	6.036533333	5827432.916	5737816.27	5931190.941	6099334.845	5751096.586	6272656.207	6569247.243	6481871.542	5758442.393	5964600.078	5703512.095	6564678.137	5847083.48	5929094.218	6581854.526	6207756.857	6034612.049	5788690.452	5902843.626	5899619.493	5978291.834	6494482.129	6586276.015	5810569.536
Alpha-Campholonic acid	LC	202.1434909	1.153133333	154317.8163	40341.99878	119123.177	105357.2483	91151.34938	61048.70989	46933.53874	253503.0933	107531.1841	150190.5728	162759.269	58334.74522	126762.9379	141443.7862	384194.2651	54017.93825	349197.3373	238818.6687	190705.6103	124561.7791	248786.0076	168044.4988	125725.1913	99366.92141
Alpha-Carissanol	LC	252.1750144	3.662166667	85909.75021	88105.48156	81263.45099	86983.19487	74861.33117	89347.44732	92923.22907	80480.30356	80724.06665	84107.43162	76324.3575	95166.23875	83809.06531	76709.50301	85921.03351	85972.78651	84818.70033	82171.54938	67087.35972	81745.19766	72540.89729	95801.42241	76284.25963	79589.80688
Alpha-Cyperol	LC	243.1698987	2.842766667	120846.5342	116259.9356	107310.0588	122356.0682	99815.67177	130832.1535	137273.0287	127563.1421	104694.9119	122323.8352	114437.0459	132923.2246	126851.0227	87891.65118	130631.2914	123986.8744	124092.3745	112379.128	100420.304	124356.1717	114775.7	127240.4877	108283.6076	114700.1767
Alpha-d-glucose	LC	215.0322195	0.652766667	9522262.344	5392022.677	7637327.034	5005679.357	6779679.158	3880014.645	5444148.583	4621188.544	5973386.893	5927319.148	5176467.329	7208225.305	7645025.433	6274528.156	6190292.113	7053252.11	7514541.778	6835782.174	7918017.818	5622938.252	6733047.876	5273613.894	4686429.033	7007386.81
Alpha-d-glucose-1,6-diphosphate	LC	338.9883376	0.763216667	2199786.015	48868.88193	49252.99789	0	3536546.092	1195.130243	39457.0519	3416.129399	58865.68648	104381.0713	6524.186468	3896588.906	522448.7326	1522384.979	189334.2831	63112.46512	52984.0633	166409.8172	2608067.981	94368.35773	113446.9454	18805.84044	245417.5701	354032.7064
Alpha-methyltryptamine	LC	175.1228087	2.897083333	4580.433456	7392.156167	9285.03723	5064.069722	4533.610575	9008.033876	12292.29684	5082.77057	47121.43396	42014.41138	52992.46427	84563.81989	39519.35981	66582.35454	14631.35503	40378.79934	10923.29216	4936.141992	11131.65712	16906.37305	18369.20021	10744.76989	30922.16057	19085.67356
Alpha-Muricholic acid	LC	463.3024679	7.14325	33036.42525	47078.51979	61610.8641	142023.5358	66260.31143	70308.53519	89484.87553	44573.4407	80331.45985	77170.74658	43718.24649	58133.98057	35703.84456	63837.48325	56154.34137	46049.14854	55800.10937	75814.66524	59380.26339	71132.80243	55609.33672	90988.26558	60631.26402	80162.83509
Alpha-Terpineol acetate	LC	214.179872	6.0674	58783.07247	61118.4987	60554.83106	65403.76739	63876.03694	46843.80546	55812.1828	70406.70378	63571.92983	57380.22803	61017.78574	60527.40017	51057.17598	48055.18148	58619.69859	74823.00488	66496.0664	55989.27183	60185.41309	75182.22029	54271.01433	58838.59807	57501.14922	59726.03849
Alpha-Terpineol propanoate	LC	228.1954978	6.228016667	632705.951	671679.5865	679502.3247	721202.3519	662244.6789	577688.3015	529155.9233	658054.5392	464025.9434	634516.5729	611158.3459	574078.624	534043.4511	609446.1902	570535.8174	558591.164	584326.7282	670288.7066	471660.0081	581344.8402	577273.6642	586405.2671	549293.9095	590057.4849
Alpha-Tetrasaccharide	LC	736.2468998	3.6976	152804.944	115317.0646	53646.64524	0	111442.47	13033.75577	3739.382675	74769.59335	39145.86167	11896.09574	64002.14291	31633.00081	15490.98277	109721.2278	102692.3146	186997.1275	83323.15407	48272.47522	87232.37777	91263.34753	146390.3461	12021.2929	128697.4012	37935.13127
Altrose	GC	157	19.66	331492.5541	254894.4166	194611.791	136731.0691	0	0	80341.72307	18876.63068	219416.124	165528.4833	129997.0041	229279.1002	364114.8163	56958.65292	36851.90682	46877.75718	147710.3724	183323.4112	369454.2813	283496.1902	147393.7303	0	0	0
Alvelestat	LC	566.1060137	0.73155	181293.1165	132139.009	345992.6062	0	26350.5556	0	7402.388559	0	44434.37695	189457.2382	0	0	321989.6757	153782.9223	226423.6214	170438.6889	162635.6385	159453.39	202709.8171	174643.1574	180043.2919	0	159266.1401	44669.21553
Aminocaproic acid	LC	114.0914561	0.40675	192444.2787	196872.2539	203028.1883	218783.5894	200189.7738	213915.7659	223780.2555	213838.8853	191254.4437	212330.7629	316152.0175	197132.4611	193969.4506	194684.9803	212521.0367	198417.1243	205586.1555	203533.6237	183633.9793	188146.0509	191804.8803	235729.7598	221150.7793	206946.0006
Amodiaquine	LC	390.1150487	1.901516667	57645.61581	53505.48105	161526.0835	33406.68342	61453.88891	11372.90571	26504.67071	68977.46172	83409.51485	67399.68012	42017.26944	48030.34919	152862.3486	108111.1023	81746.10976	97119.75607	33697.76815	72322.19774	111256.701	58945.92338	112797.4998	34263.49863	143544.631	134324.074
Amperozide	LC	402.232729	3.623016667	14787.40913	12361.29373	16719.04274	11937.68311	12107.05774	19715.73591	15920.1106	11640.1426	14764.34059	20453.29816	196465.3625	19202.04708	18052.65822	9901.721078	10356.80771	13652.57042	16963.26525	13862.32694	10785.65394	15500.89506	11628.47056	56012.0596	13086.27515	19886.18617
Angolensin	LC	271.0973907	6.201833333	47901.49649	65537.09096	23573.1335	18891.77781	8517.446587	110404.0651	14128.61269	34894.34444	66574.21362	210548.2169	124297.1454	26387.64419	144641.1353	83481.4956	30733.94528	21075.40348	4781.348392	15567.57161	296638.2671	79610.94826	44692.18096	97615.34668	55184.94349	158560.3005
Antimycin A	LC	548.2741727	3.926133333	23634.35858	125750.945	36440.54727	3741.858737	22366.33231	23989.28196	32721.3092	20169.20173	73916.51679	71320.03816	40616.20728	15073.02749	34605.72435	89337.93621	62520.40243	97401.35609	35024.07492	64224.03672	87312.03286	153387.2075	105856.2808	35709.7194	71346.24973	92342.92101
Aphidicolin	LC	361.2325293	1.022933333	21164.17953	33128.04439	16776.63357	36621.21391	7929.200742	20695.12394	16695.53165	23560.19574	57489.08987	17166.46329	108553.0601	10229.33321	76979.89803	47432.04555	6839.960135	0	8450.800699	28027.59609	27284.97354	7347.12912	15473.71184	42282.35143	16034.65034	14344.61701
Aprobarbital	LC	209.0941652	6.1779	128380.9424	138835.4494	171025.2963	146699.5425	163269.3772	145827.7174	143840.2217	194538.4048	163152.4634	161665.8399	134287.9193	149627.7037	147526.1097	157030.8724	160182.129	136576.2754	135001.7959	128815.5715	202444.2895	150568.6539	144230.6236	169494.6968	178128.3079	391682.642
Arabinosylhypoxanthine	LC	307.0431908	1.596016667	2670.986312	714.8882249	4575.018401	12279.46475	581.9574681	2879.176336	4293.920223	482.2348691	1922.185405	5957.244106	8778.954813	7825.657834	1866.987638	1180.68322	7812.528246	4484.721642	3668.735382	4286.122486	1130.248042	1671.413978	1727.54169	2279.044481	6832.82073	43222.97158
Arachidonoyl paf c-16	LC	768.5880592	6.619133333	16428.76701	130013.1487	86163.09756	72946.89296	92179.26375	60141.56834	2700946.633	68992.69191	129844.1371	164916.5168	1359492.077	145626.1689	115694.5244	89884.14396	114934.4905	113847.183	28609.27916	147586.061	148284.4218	36431.08045	118712.5568	144173.8319	55996.91797	84390.55526
Arachidoyl ethanolamide	LC	356.3517376	6.235766667	344225.1556	336217.5848	409111.7785	377508.774	326560.9743	368511.9786	164628.1207	111760.5465	385945.6826	234517.1441	303901.1458	263157.2167	296991.0859	214173.3915	152725.1049	101379.863	316207.1751	383691.821	272046.1533	274003.2935	437664.607	311473.745	118281.0742	153550.127
Arg pro ala	LC	375.2343692	6.772916667	330100.5411	289402.2135	224294.7432	251554.5047	275184.8087	272051.118	262684.6226	250513.5026	245324.2114	225300.248	255374.1722	277777.5167	287663.4471	264580.8533	273481.1633	191925.678	313617.7653	251792.9384	196771.9452	272586.1548	227654.066	272285.4358	239481.8607	267697.0896
Arg-ile	LC	288.2024526	1.767333333	11456.74093	80299.88712	81161.94375	14548.62891	209229.2813	26794.34469	43691.98282	19785.05453	633082.2407	53854.30699	31050.71192	13454.1629	24195.94738	151450.1576	56131.98735	174322.7142	13066.90957	84473.99738	148447.8537	181208.3914	174324.7248	71211.25419	71603.56682	95622.05296
Arginyl-Gamma-glutamate	LC	267.1558549	7.6283	394557.1339	360361.2856	316750.9704	367317.5803	348394.136	383214.655	451933.6304	377955.3816	284498.3318	368012.0138	449718.7326	391011.0212	327573.0417	379225.6414	377283.7507	348595.0305	368826.9878	375921.1243	321124.8972	304198.4166	294605.273	388909.6943	341395.9823	327590.8297
Arginylglutamine	LC	267.1558302	7.181783333	126075.5526	143919.1292	99891.07723	85033.42154	130177.5405	130560.4091	200607.8023	123483.7663	90458.39409	83696.7929	193157.2303	149954.4059	120658.9165	132611.9976	98441.11881	121478.6725	101794.239	128557.5826	101009.2128	104191.8941	102415.2291	118513.7802	100730.8643	118251.3452
Arginylleucine	LC	292.1748945	3.69265	1174.375985	0	1173.435468	0	51112.01008	11614.03677	0	9436.283446	51940.64371	4477.464201	2719.519938	0	2471.614154	7694.299947	1376.931341	13085.09626	1829.850562	4254.489735	0	17363.74427	20721.55803	17558.6713	1329.900563	3090.955524
Arginylphenylalaninamide	LC	321.2012781	0.712266667	1771947.187	1172368.767	591822.3993	1009710.867	823388.5532	1370384.706	624338.2977	1228387.37	609627.2433	560015.5795	946324.3783	1210285.417	1087093.853	1012972.548	475353.8527	753808.9908	1234468.749	892103.939	832498.9439	662351.5261	506575.5515	1737049.387	981398.3403	692793.5396
Arginylproline	LC	313.1975747	6.3801	431719.0387	363669.6373	344378.1118	392598.1622	308491.0684	411755.6523	331908.1724	366168.5378	321693.628	370736.9919	312087.2757	364323.809	351266.2714	315241.3565	373109.3445	361960.9127	411180.3507	392882.1012	352509.9741	359914.6011	353087.479	386300.0966	353875.0642	346646.8188
Arginyl-prolyl-proline	LC	369.2238723	0.547116667	61841.44448	89692.64423	54350.9739	94908.65327	65291.4782	77751.5987	62581.41902	123800.5925	41467.24165	53993.73943	49879.36681	83336.62259	54417.23384	54081.27104	71008.63689	74921.473	56907.5938	48819.48121	44337.68055	71018.17389	54091.57559	50334.67192	46051.89594	51398.42296
Asn leu	LC	246.1445686	2.718083333	358626.8076	428635.297	529949.1321	292775.2499	420994.358	255545.7524	304773.602	289371.6874	436609.7015	327051.571	393109.5441	244303.2353	271949.9731	409599.118	402187.9001	421946.614	444572.5353	435411.5804	526416.7814	494572.8066	492281.3781	315989.5226	365018.8151	492157.6818
Asp ile phe	LC	394.1965236	5.196833333	63316.51029	59695.14228	46966.2965	1997.1506	31149.0393	16769.26808	13146.15139	19011.20884	84552.9165	11506.61084	40974.88079	23948.90084	59487.49295	80606.47226	48840.0472	121710.3244	55367.48379	36465.51087	47629.7401	152653.2307	92987.34053	4223.482046	79532.94625	41997.71846
Asp leu	LC	247.1284807	2.850583333	841463.3756	584372.9217	1068691.384	1265265.312	1068684.478	639418.7803	632399.6627	758911.8213	712944.3181	659946.3749	926106.8483	692671.4933	743618.102	1192910.337	611136.6645	687727.0413	992464.4285	762713.6266	969532.5757	680530.1176	878297.7556	854262.6042	609300.2354	884421.6372
Asp phe	LC	279.0983196	3.7095	304470.6655	204725.6621	382492.402	394966.3811	427157.4174	236529.6039	195379.2079	318522.5261	260343.3824	207683.3839	318396.6898	252315.0349	294240.6281	355175.2402	263765.5115	276991.3039	326096.5698	253408.5019	404794.7664	257370.1886	365719.5746	230510.9938	265429.1277	300569.5852
Asp val	LC	233.1128079	1.642833333	176015.3534	120725.2165	148958.0866	215706.5943	265114.6224	105157.5651	122884.869	166920.7038	109705.1816	113722.6839	120719.0504	149867.4014	177869.6388	149275.6546	112532.8767	110309.7646	177790.1392	101463.4635	172148.3375	98951.56091	153455.4336	86673.47027	122978.2428	149189.0419
Asp val leu	LC	346.1966505	3.890883333	28514.1965	21596.30753	58031.40367	20935.38348	61302.15336	19007.70076	19240.58357	26493.24869	41034.98432	19364.58205	40939.52044	11456.13323	26259.26099	79237.42376	24255.52955	48720.51211	39056.74819	35380.98913	63195.2277	48729.36876	88032.54709	29893.17516	23318.76126	28739.55919
Asparagine-betaxanthin	LC	306.0762128	2.0383	26587.62669	5364.041223	3498.905598	0	6966.465198	0	0	2043.70544	7094.905654	0	4645.382453	19243.60819	9510.630612	20117.39386	2250.370617	3765.813436	4045.310581	0	6406.781387	1700.582674	0	1675.110983	0	0
Asparaginylisoleucine	LC	244.1298674	3.09265	179881.501	227296.2088	298140.8881	143887.3562	264301.3372	129412.1799	133436.6319	132471.4137	245948.7107	174259.1775	227481.8694	122087.5315	165946.5419	324273.1896	211027.6359	253267.9055	223636.369	245642.8155	301420.9137	291878.42	334833.7106	162590.8929	198949.9765	255204.4878
Asparaginyl-Phenylalanine	LC	278.1143179	3.5048	46154.40999	38346.48835	62003.27742	11816.86945	59764.9891	18041.41658	16483.57611	25730.7402	46971.16779	24494.21809	34281.47082	20190.22104	41366.64608	71886.66867	43621.87773	72208.45767	34919.52436	40364.7971	58563.37655	53593.0396	84792.84955	25586.44164	57694.7239	51485.79775
Aspartame	LC	295.128259	3.13475	221028.2045	218101.2398	364853.9368	213140.9538	454678.9558	158645.5774	164722.9142	231040.2952	327554.1857	188482.6115	292078.5447	157195.7472	201710.7077	337968.0505	221489.9891	276698.8977	309390.6933	251770.2769	292625.0083	331444.7524	337907.7545	258816.1062	287147.4739	256135.6048
Aspartic Acid	LC	132.0292784	0.637	159599.1431	3676.372142	51067.95709	202752.5003	115160.1236	72325.78282	13105.32773	117548.7224	1327.464188	16756.37455	12658.33673	120232.5438	68007.18051	28305.08453	8273.585779	0	54162.138	16916.04827	55472.68972	9268.865032	11899.62186	115082.0314	3022.54701	12087.17591
Aspartyl-Isoleucine	LC	247.1283725	3.034716667	28091.32447	25547.85481	18674.70754	17693.36638	21409.80258	18906.35031	26728.84675	26446.72747	22153.8673	26920.69956	28129.0579	20490.05064	25499.48405	29267.80664	27715.14318	26321.87119	36361.25654	25341.92302	24218.32832	22017.71411	24581.22986	28741.87438	19141.6409	27953.53634
Aspartyl-Tryptophan	LC	320.1235029	3.646483333	134525.9604	55811.16085	99836.70637	160889.1624	93627.56226	132505.2627	44204.12574	79656.51005	54929.41822	65299.54167	69261.04386	91418.85979	78328.39191	81804.11352	50166.49044	45603.07371	72137.43045	48895.46104	76843.53516	44180.58115	62459.6961	56135.77461	62089.90576	85148.94102
Asymmetric dimethylarginine	LC	202.1435123	1.346316667	22511.0322	12181.83326	29561.57922	23004.56357	16256.35034	19607.34279	18276.42598	44603.04958	39551.88039	26995.62038	30965.80827	20098.20982	34988.67269	65703.44513	231052.5512	22227.54246	78186.52208	44907.61829	57666.59399	26788.24934	30633.0611	49742.99145	21850.34613	18387.1686
Aurin	LC	625.1858089	2.046133333	66879.92469	100620.1327	84222.07121	67615.63843	120645.1118	46989.91638	51134.07925	82240.31266	113005.6725	128357.484	80038.0412	67822.35876	94957.22602	98265.35242	101723.7733	89371.51478	65438.26799	92794.62481	106145.3063	75444.59613	108934.342	69584.17547	86280.10143	119280.68
Austinoneol	LC	415.2107749	6.3268	26552154.24	25585451.32	25978406.56	26143009.01	27382480.65	24290650.19	21064922.86	12109413.63	27477290.98	15218950.8	25802513.05	25751755.54	18732454.89	24178355.55	26835807.78	11147895.17	23899953.82	16023766.49	26845997.69	26162265.92	17330060.08	26379268.25	24650264.67	24087876.44
Avapritinib	LC	531.2767986	2.827116667	86090.21256	113054.4797	40820.32828	7886.192334	109003.1678	34055.60898	39289.96817	53707.66081	146508.1601	30380.63937	75751.00327	29683.89345	78923.04218	132342.4448	105414.4095	204489.4697	60875.79175	54168.59832	96549.44607	135909.5145	207213.5666	30073.72052	190029.7928	75966.52608
Avenestergenin A1	LC	642.3811415	3.288233333	15912.0863	188807.8116	61627.25372	1846.496582	24315.62326	0	64410.18041	6382.839322	261603.5885	43891.96988	54905.1004	7525.267207	244023.4951	125052.1346	56308.84939	223709.9146	54684.8705	98894.2979	47843.30853	89357.52143	147588.3816	24963.02	55270.02039	108723.0813
Batyl alcohol	GC	103	28.46	0	26640.59445	79975.38535	37363.02809	84126.66478	58189.67611	126014.5826	121895.4212	0	34949.98265	45995.31135	28764.94573	0	63011.78483	106588.3968	169420.4642	43235.40953	64480.27771	29852.67573	0	61519.31985	68071.33853	143125.3401	110270.7385
Benzenebutanoic acid, alpha-(acetylamino)-2-amino-gamma-oxo-	LC	292.1286217	3.3895	38760.4794	28709.88266	45650.8798	30533.84461	61778.80812	30356.9053	25594.56203	33839.04708	39301.15037	31056.87073	40671.5413	37734.53073	31204.42676	73578.20438	34303.84315	31377.3307	40555.65489	32044.07884	47000.91046	32151.92458	48691.8834	45448.45286	32537.8637	42403.42109
Benzoic aldehyde	LC	107.0493472	2.5474	50976.35691	62314.59139	54986.45849	63390.75561	55058.05948	49368.65204	43342.41028	47345.18231	50875.80128	56188.61853	52600.28935	44019.77974	44683.51187	59106.88092	50632.75825	53985.43742	62533.16942	53334.16511	63235.9204	49842.91744	61964.95887	43063.59983	48268.97565	53526.35997
Beta-Alanyl-L-histidine	LC	247.0807933	0.58215	64948.92473	31688.33951	39487.81734	64633.74723	42676.29111	48274.62752	38545.50553	41885.75989	26736.78051	26382.24794	42931.16804	43107.09515	28585.92064	40855.38685	45114.90316	36082.35762	56544.88034	41943.6148	22928.75042	35700.93045	33219.08829	43539.53014	35715.17146	29660.97492
Beta-alanyl-l-lysine	LC	216.1348226	0.535683333	89597.2484	7120.900098	53154.1535	23359.43714	21612.79091	21385.80519	20392.84266	36553.2773	16273.98048	113677.3736	24894.77431	40639.47134	19721.16438	34116.59323	47428.72478	36783.70536	46929.16125	54476.06965	27264.63045	23582.82171	25636.10249	49225.21545	47956.36901	48398.50619
Beta-D-Fructose 2-phosphate	LC	261.0365478	0.764366667	1392553.828	940878.4555	2053549.401	43141.37442	1076477.922	0	479580.5806	132654.602	786676.0697	1806500.228	125684.9945	494217.9689	2004068.324	979532.371	1401928.838	1618014.757	844326.8027	1844153.768	2043251.956	1377149.489	1646690.737	339716.4584	1577048.185	1031874.66
Betaine	LC	235.1648155	0.638733333	907533.8449	482972.0978	410818.9953	447049.0134	264384.2126	469245.4941	242864.7584	385677.1452	178869.6781	324778.1769	338765.68	509241.8489	305751.4648	322124.935	671966.7607	338019.86	820487.744	433630.0121	297064.9427	268995.8902	240245.9161	665495.7212	425240.4812	243965.6186
Beta-L-Dioxolane-cytidine	LC	272.0887283	0.708166667	107610.6982	142785.7545	110835.3596	121121.521	38698.3576	117861.4912	80066.3329	95957.77545	87344.48676	98894.30193	137076.0207	112202.1859	145069.5466	116637.3918	141981.7741	72809.57036	179084.3925	67394.99917	95354.95422	102297.6553	78524.56658	107955.9804	75355.79776	95236.49426
Betaxolol	LC	308.2213654	5.9128	151898.7389	60648.92845	110597.7989	248553.6268	4271861.687	2904847.077	87725.91419	359250.4286	1315418.684	270340.7145	519895.1514	43015.80327	138791.7098	860022.3349	54000.18421	775539.7203	165492.7546	176966.6573	85817.3049	1852496.664	1079059.204	988877.0941	59471.36026	147318.5084
Bicine	LC	162.0763272	0.644916667	73361.63649	78963.9668	48700.44212	48021.24251	41454.31872	57948.60828	41205.31198	49450.71081	47184.58009	50906.49254	51987.90281	46034.88103	31172.28198	47187.49013	90122.95422	54904.12287	68560.66589	60335.96406	49190.26801	55425.6149	56532.17236	69925.40577	53672.21963	36720.92815
Bis(2-ethylhexyl) sebacate	LC	427.3774619	7.566466667	16165634.12	14648626.81	13763281.78	15666375.81	15222687.75	17936712.97	17676005.87	16488909.69	13061543.89	14740302.87	15766386.68	17028682.22	16205865.21	15141416.64	15211665.9	16284989.16	17558118.24	16035269.21	14521716.83	13943059.62	13895382.88	15986516.22	16017521.75	16458611.84
Bis[2-(2-butoxyethoxy)ethyl]hexandioate	LC	452.3208045	7.404483333	139039.9146	155702.8815	93849.22305	90080.34635	128519.2156	149524.655	336030.1811	83779.30497	88893.9302	113479.6886	303500.178	122347.5053	88438.91448	105942.2975	79654.14809	98331.99892	111600.9493	127776.9346	139874.5049	66381.32565	102451.3643	119108.6114	112990.2756	119339.674
Bisnorbiotin	LC	261.0547564	2.434583333	54208.8583	0	52740.21342	127964.1848	31640.75551	23109.15468	13964.01403	36827.28545	0	1135.514937	51867.51087	44432.91501	6817.368094	1803.085559	0	0	75033.65662	11985.50486	16754.57408	1039.856627	0	60513.18715	1871.541854	41020.99777
Blumealactone B	LC	387.1794649	6.2431	22789113.39	26177746.23	23321348.2	24234243.26	24555320.43	24214648.92	21101806.62	12849231.53	24399692.42	16793555.77	24037807.58	24859583.97	20285344.53	23053147.95	24960559.48	11649003.59	25092300.97	18003232.01	23665264.05	23059676.04	18689839.85	25869022.62	23743619.89	22859943.49
Brassinolide	LC	544.3628769	6.642083333	7111415.662	4901504.713	5379668.388	4924813.262	4774500.524	4489980.407	3177094.586	4178680.138	4631319.357	4082384.416	2948141.33	4009239	3429542.247	3678868.499	4035058.793	4093053.314	3896111.828	4924653.988	4214178.342	4044739.103	4026942.664	3018051.329	3892040.917	4331867.685
Butenylcarnitine	LC	230.1383821	2.431866667	85920.21104	346148.6721	158380.0938	375797.6892	102689.3281	191211.9854	277985.6029	211351.642	250512.0249	127996.5133	126873.9695	234349.3846	148337.809	803679.4846	123678.2648	125597.7789	142278.0556	126249.1786	241049.8164	62734.72348	132327.5671	286836.4004	409664.3768	175617.4424
Butyl 4-aminobenzoate	LC	235.143734	2.99595	14253.07561	29811.85578	11163.40666	20311.9371	25317.31812	21256.70263	15899.75308	13288.21998	23816.16003	35158.43175	27371.11534	29798.32122	44901.29304	38984.61405	3025.783956	29939.14134	1752.526956	1912.695091	3667.004607	4004.559286	3230.532492	1598.966753	26088.60702	4861.546897
Butylisopropylamine	LC	116.1434515	7.281766667	14545057.03	13941269.16	12609907.07	13496698.98	12577360.59	14783445.1	18285830.32	14542972.53	11695332.61	13378501.44	17003522.41	15028692.93	14064981.32	13582443.87	13769771.25	13578078.5	14223778.47	13727193.72	12176017.62	12404155.47	12459695.94	14273904.17	13324452.82	13612549.07
Butyryl carnitine	LC	232.1540211	4.2406	6842.955316	24686.88968	7199.717381	7830.613648	4718.226417	9375.742146	9111.008376	8751.074206	4832.829725	10429.67507	8902.4909	7602.369254	9128.349229	14036.36265	3289.408918	6340.343267	3343.363771	7009.108193	14930.76316	4212.27571	7221.299356	8261.01038	10336.40355	6914.559165
Butyrylcarnitine	LC	232.1540171	2.702516667	77587028.76	143110423.4	58835349.52	107931465.9	62776852.71	91129385.64	96982723.58	102939979.4	76934795.99	110953255.2	65264575.05	100025470.4	142526391.5	143412512.9	61219633.86	74686002.8	67919331.19	65878175.94	88070615.29	60003780.92	64296401.27	73801986.09	107746591.5	114582476.3
Cabergoline	LC	474.284296	6.3268	5489740.393	5325919.296	5134825.849	5328003.979	5347636.161	5024282.842	4569484.43	2129182.218	5734143.281	3441860.532	5721904.357	5441875.791	3992534.141	4879692.836	5316316.288	1797962.42	5308467.803	3549902.765	5287383.024	5460273.379	3572185.667	5219202.608	5129168.762	4549166.932
Caffeine	LC	195.0873867	1.038516667	101044.579	90184.95712	97319.98542	115093.1054	83496.2267	93919.04512	106071.2418	96849.74915	94466.42229	104538.5114	102985.7636	112766.7729	110876.2885	88567.48401	115628.3114	94341.04282	96552.11128	91759.66666	92615.59789	89631.70571	86628.80869	110332.8399	101134.8519	96851.87895
Caffeoylcholine	LC	266.1382265	3.335083333	361750.8286	314676.3492	385579.9307	360050.2764	522056.7278	596225.6358	490023.1602	601193.6179	298078.4795	628464.5067	456884.4962	493032.6811	509520.7479	377481.8597	613448.8396	276872.8199	564128.5932	802496.2346	375381.6833	437827.0378	475800.3082	479607.3714	426191.4935	596449.957
Candicine	LC	244.1539853	2.988133333	728426.1945	1888251.112	2453502.595	1527098.514	1594271.561	2987478.915	1621742.772	2250807.135	1519757.831	2985870.579	1765014.434	1939121.78	1516938.185	1299062.02	944451.1831	1422331.981	1266821.346	1661888.322	1868723.221	1960485.476	2048713.925	1577458.024	1835888.454	1675925.576
Canrenone	LC	339.1995241	6.62685	215936.8193	219838.8175	25739.26057	109835.3743	24209.18141	149238.9772	446889.8658	26620.02701	106070.2318	104214.0433	476235.1464	157308.8907	123029.2902	136737.0482	271088.0428	122610.6163	176630.858	176078.9133	20863.21806	215506.4804	184931.0402	179481.0834	231352.9414	142623.8541
Carboxyethyllysine	LC	251.1596241	2.788066667	76607.45661	49492.57984	47029.79349	54559.36976	38716.13411	71320.52771	69856.05103	66739.93082	50596.92514	46970.10348	64107.99979	60634.50591	49603.88761	33878.41857	60812.37053	70229.2646	50925.89862	60000.53783	42016.98885	62664.13277	43399.54802	59537.5671	56718.51872	48358.81654
Carcinine	LC	181.1087254	0.613433333	259940.4791	401116.8765	169481.0985	271009.1186	258872.3624	267591.2748	213092.006	259705.6352	260901.4801	158469.4313	248951.3324	189950.6998	178257.8716	275199.1926	313528.3742	264378.3985	265446.7023	260209.0303	176760.0461	224367.7446	264362.2634	279022.8698	209721.7044	243217.2972
Carisoprodol	LC	293.2063058	4.323366667	636.3973209	1235.639182	719.12151	0	53932.62227	5294.657295	500.4365701	1355.111758	22572.24928	1108.117236	0	0	0	1023.978699	803.4105892	8131.9572	0	424.1416059	384.0043543	6143.415095	16894.27337	8620.827809	446.8055419	0
Carnitine	LC	323.2169827	0.616033333	616113.285	884865.0226	1575989.99	844009.419	1132728.151	1766470.083	1454615.817	1526266.242	1566765.548	1991695.113	1418391.332	1086212.874	2050365.63	796646.4265	1717566.14	999345.8834	1091558.519	1620419.736	1154085.661	2137742.498	1511413.329	1694670.674	1368943.528	1129725.024
Carvone	LC	192.1380044	7.582066667	354538.4373	350616.3213	346048.2692	349346.1972	334816.4434	376476.0151	386945.5139	372717.5267	308724.0547	385888.0313	358300.4057	417970.0032	364462.2403	358232.5431	393599.5974	368712.404	358924.0277	345882.8579	348571.517	336041.127	324687.0887	403508.4376	369538.4298	355511.1797
Caryophyllen-beta	LC	290.159327	2.6174	54258.72787	33009.80489	39057.04095	23273.51711	36341.68088	49942.92493	93638.91681	55748.91937	26886.31568	48470.63088	43921.82234	35656.14173	45662.05945	30221.06699	39024.94761	38070.99156	62592.8202	52419.9715	37407.6983	81356.25226	40581.03711	35996.02343	25929.83694	38108.38231
Cay10594	LC	446.2587435	3.8165	4306.428229	9696.281521	8761.84866	4365.343793	7224.353856	8322.825786	7289.642489	8549.266744	5306.287381	12620.24446	159156.9888	9005.245318	10776.6412	3003.470388	4892.266144	4974.210478	7255.97998	6656.90787	5851.676159	9947.15244	9248.869218	31591.5304	4993.25983	9905.599655
CDP-choline	LC	489.1135613	0.81685	390332.3128	523838.1669	435780.4401	328174.9557	358946.1289	160093.6771	357701.831	529727.281	378277.2899	633648.375	392935.59	420628.0635	653457.2086	464322.4008	353629.0242	377374.1953	701479.4793	369052.9735	358676.7728	200005.286	383431.0876	387838.5151	273601.715	410399.1485
CerP(d19:0/2:0)	LC	438.2971874	6.842066667	1498312.656	2133451.166	3460685.273	3393335.179	2021696.745	2178556.114	2844718.566	1340846.117	2378413.317	3493220.252	1561422.642	2056798.996	2507197.72	2877166.819	2736435.458	3444633.785	1619271.112	2802602.789	4363522.017	2397620.353	2791231.476	2262771.281	5074146.413	3002680.766
Cetylmannoside	LC	446.3465344	6.143416667	217741.5561	146704.2482	194089.7402	246156.85	232572.5327	264684.5708	272837.8287	222712.4652	250415.4962	210301.7514	200103.7922	228386.5844	207255.0776	270172.525	214539.3626	254447.2553	187255.2429	218707.2123	190587.0418	223604.5782	222467.0824	224644.012	242383.7711	259297.1972
Chlorobenzene	LC	154.0415988	3.16455	17008704.8	16291414.11	15187223.75	18030697.27	14531268.04	16817234.72	16532979.62	15838354.34	13731205.47	16185483.34	14786889.17	17527782.69	16144929.56	14505535.88	15737449	13966419.93	16603657.76	14926739.13	10768327.25	14576853.04	13902078.63	17303273.08	14670740.08	14130083.91
Cholestane	LC	372.3743808	6.028766667	26396.4344	109729.8114	334701.1642	128047.0025	287918.414	218037.9199	160605.6492	416163.1692	15171.32562	4107.951689	469220.5813	285147.845	212198.4298	318598.1278	157196.2094	211025.0261	151258.9134	274683.7765	205259.1297	131500.3715	96671.539	135564.4383	272298.9999	1718306.543
Cholesterol	GC	129	33.17	7566696.647	8962426.559	32285247.15	8803919.127	9813567.575	11120503.22	8092067.051	9833299.367	6344820.542	8801314.097	9282216.698	8533352.828	5712073.43	9909561.734	9571190.664	10712114.63	10937039.01	10213176.37	10949518.06	7397308.179	8929088.422	10348879.29	10230402.37	8024236.481
Cholesteryl ferulate	LC	604.4411302	6.534516667	28382.99826	24835.04353	63994.2536	36209.5803	18425.26344	11883.0917	21714.12586	11961.71582	58621.62531	23628.46914	11611490.83	17072.68897	11539.58574	11443.23441	20927.40823	10639.67373	19586.49745	27760.31293	15010.51071	27348.82655	9070.58925	0	56330.08239	0
Cholic acid glucuronide	LC	589.2968939	2.897083333	75052.35075	55671.99521	29441.66816	211330.141	75539.37283	203372.8935	32927.5739	31879.94047	86242.54646	35673.11822	41308.23796	36478.09368	16476.79303	84954.58157	22525.66829	35934.96815	66566.87723	74363.36656	33217.14163	56261.70301	44873.62758	40313.11976	24649.23335	28041.79384
Choline	LC	104.1072229	0.616033333	3263069.101	1052325.343	1877304.468	3825981.898	1234547.001	2194787.322	1591392.978	1628520.432	988743.047	1576149.032	3427223.557	3312526.127	1621309.667	880729.6882	1244270.386	1523100.944	3270057.248	1422896.26	2811487.576	1058615.896	1222142.425	1572262.113	955849.2194	1642293.032
Choline Phosphate	LC	184.0731392	0.726816667	171088.6279	60906.73217	142174.3599	242501.4012	128052.395	104847.0141	62983.7224	118326.326	65495.21384	105119.4319	123289.0384	225194.5821	139306.5403	62332.13841	38640.83716	33036.2556	171662.642	66130.76217	177885.7372	63081.23897	25752.26832	78332.09143	2730.336621	95603.70523
Cicloprolol	LC	387.2234631	2.50855	4453.206728	14045.35605	16575.87566	0	2300.416745	2709.434801	2405.783476	0	32140.49595	7311.419681	23235.20954	2971.845292	29776.85313	49640.46705	8766.295658	36315.26782	3443.413853	14686.18549	39965.92086	49637.43694	64191.17574	0	14618.78865	17647.96781
Cinnamic acid	LC	149.0596079	2.5474	76980.46306	87248.7539	84866.84833	85790.31724	83500.57309	70099.78507	68665.58	74928.70923	72058.03742	76842.93715	79366.93267	62510.85878	65759.61106	91017.36526	75765.11262	77432.98913	93668.80227	78563.33604	96264.52851	74772.14825	88792.68861	59895.79391	73714.7799	76492.31891
Cinncassiol A	LC	383.2032125	6.526733333	1124170.874	609921.6007	574650.3283	679562.1831	400913.9949	546228.4165	329477.4963	455106.5819	632536.715	400648.7486	165014.5756	536353.4447	583620.8332	421916.1943	476735.7775	381888.1653	940590.7995	496211.8201	413531.3453	746122.2529	402734.6292	440799.5758	644439.076	393357.1626
Cinobufagin	LC	460.2685332	6.3268	86279085	108642778.3	112180460.4	113970584.6	142540409	113151815.1	111189658.6	80479854.52	108478245.9	82311611.94	137750898.5	118059559.9	103941657.8	122368398.8	148846962.3	74283052.4	122286108.4	92096278.59	114435712.4	117882749.4	99204185.03	145582456.8	127262752	112669170
Citraconic acid	LC	189.0396947	1.69625	154801.1488	95366.86627	100688.6585	101115.1238	71805.45435	92551.46015	38469.64074	87189.54199	57134.50422	89278.65165	85597.38654	73065.38094	117416.3565	86595.10634	90224.97705	58548.14071	97839.47536	34682.10954	126093.4695	82678.80652	62589.68917	58912.28631	69472.44759	107826.8029
Citramalic Acid	LC	147.0289913	0.1546	175644.5049	168196.2004	181263.5259	166533.9859	145741.4432	136085.1538	150723.0436	144503.5496	163987.7878	183658.2693	140793.7474	155373.3502	161180.256	134633.0091	144971.1293	143830.6913	179075.0925	159843.8116	150421.5594	151646.2677	136784.8384	146053.7193	141948.5376	150885.3328
Citric acid	GC	273	19.26	0	313376.6343	470335.1728	438067.6696	322063.134	961005.9572	913439.7606	591474.1384	62341.51606	328214.9406	872558.9642	91631.18966	63367.06502	718905.1901	604700.0384	202992.3742	350264.0994	559443.5696	269758.5119	68871.10951	349310.1535	480891.3262	490868.519	491405.4442
Citrinin	LC	499.1608473	6.706883333	4594227.12	6170821.342	4457475.082	3812766.371	3976000.967	3677150.336	4005685.136	3942912.341	3539054.432	3548410.118	3977377.536	3071634.588	3373191.248	3671941.863	4315745.059	4034599.794	3478719.133	3302563.505	3233576.769	3882592.624	5221977.115	3420517.2	3960619.701	3838787.642
Citrinin Hydrate	LC	267.0871578	6.426	3213409.361	2970176.281	3015501.128	2837806.931	2528377.147	2511814.447	2528189.452	2679813.629	2798135.035	2930388.949	2590593.86	2687687.07	2523700.906	2544695.134	2755689.671	2652357.211	2806146.886	2687481.784	2556932.343	2667801.793	2530750.507	2533084.361	2687521.414	2694037.673
Cortisol 21-mesylate	LC	421.1725647	3.512783333	23914.94726	24532.79861	32040.93951	0	72414.10526	0	0	8645.559727	32079.00763	2022.327996	4827.360328	0	0	46339.27363	30813.85728	175682.637	4558.37355	23763.89434	33027.02169	74057.36919	145524.1523	3897.552185	116182.9348	13799.14052
Cotininecarboxylic acid, trans-4-	LC	221.091532	2.710316667	18330.32884	12684.08674	37839.7059	41494.76092	66851.91039	46503.74632	61982.93042	24894.59982	31494.21615	21853.05865	10208.49874	18845.16288	6966.188524	12731.95195	10128.68772	25819.13397	22454.63998	40436.77731	41615.64178	39616.70653	38665.7348	23848.68004	17269.75023	16981.67034
Coumarin	LC	147.0438603	1.619416667	184403.0999	215720.904	188222.3091	199663.2958	187514.7223	158030.9228	181930.7473	189429.4263	158981.1567	183958.1762	177964.5658	177322.6334	164103.2842	214566.0118	179860.567	166686.304	202314.2904	151331.6755	204818.349	173325.2572	196529.4557	163790.0789	178626.0276	164866.6838
Coumarin 102	LC	276.1019888	2.085766667	0	19218.98717	17178.69481	0	4407.376396	0	3482.708838	0	128976.0939	23293.3314	3182.33827	11356.7337	17762.82403	0	33518.72156	65609.98176	8733.956587	43716.26356	8499.085899	53733.09584	44138.47716	2583.107776	40228.28231	65138.88999
Coumaryl acetate	LC	225.1133609	5.054266667	1130.90395	8902.932	11225.26203	1940.631452	24513.37506	5480.208342	1301.713285	1973.264686	3422.965984	2923.418812	16029.48539	5372.778715	2936.616047	2534.813717	1287.772017	2321.259972	2980.766968	16647.20415	9783.859374	2304.561884	8185.665206	5894.22717	1247.289458	60602.37542
Creatine	LC	132.0766354	0.675283333	218378841.3	257672551.1	202513664.2	236876682.3	218425382.1	230388206.5	246860919.5	233046498.3	235737879.7	253346814.8	208277579.7	228343524	232774761.1	219546543.2	222901355.1	236796156.7	223022991	234604329.5	199191814	242156156.8	231122535.5	247844314.8	230258973.3	254804001.7
Curvacin A	LC	373.2438436	0.846833333	895504.0099	0	676908.8048	465241.5717	100117.9736	105683.5932	419565.434	107219.3204	58020.70367	1842706.658	434588.0978	1191385.801	301580.661	176371.8669	302555.4068	250346.9297	691131.2455	678387.0989	586845.0983	0	71378.4002	542128.2858	748337.2066	1122285.575
Cyanidin 5-O-beta-D-glucoside	LC	480.1230194	0.70475	4110463.114	5404299.005	3151413.682	2570704.935	4305559.036	4869984.878	4157990.63	5018657.229	4650074.306	4602863.089	3661489.007	3767165.553	3934504.234	4174467.542	4063366.714	4884077.397	3807220.108	4501056.308	3214649.445	5311020.836	4702335.007	4597113.483	3769669.348	4169661.724
Cyclo(L-Phe-L-Pro)	LC	277.1542617	4.012333333	27193.41046	42984.87336	17939.28595	12492.58342	31686.49243	6487.458566	57124.31838	19954.82174	42566.75707	38382.98049	20836.22637	29284.07622	54160.82181	54565.46207	27399.99477	25135.71932	11380.3221	22676.82226	38634.05325	11746.74863	30523.84135	22060.61986	16663.32677	14439.5358
Cycloheptyl	LC	116.1434702	6.872933333	17629705.84	16377159.19	15378915.05	16766777.47	14252509.26	16013414.28	15101066.12	16039336.04	14340787.46	16047668.89	13318876.32	16831121.85	16407519.39	14654967.94	16117668.34	15739968.8	17163248.1	15389886.61	14292082.91	15158653.59	14190035.14	16787203.81	15628004.32	15163267.03
Cyclohexane	LC	102.1279686	6.872933333	156225412.7	148253569.9	141100059	158094433.9	140064323	159272566.4	151131811.7	162109642.6	135607817.5	153856437	125528896.4	163214801.9	158924985.1	146129835.3	160490663.1	159902264.7	164046428.8	149668806.7	137533285.6	148405333.1	140113503.9	169087798.7	156829804.9	153342541
Cyclophosphamide	LC	261.0301696	0.508266667	1441529.313	2305440.271	1630225.129	1124311.301	1218866.15	1075685.064	1919584.766	1465550.991	2028191.795	1985671.964	1545654.111	1568289.837	2279252.248	1924062.007	2082161.531	2003851.563	1441360.419	1657246.672	1935930.426	1646043.216	1614082.455	1462588.905	1838440.553	1788497.234
Cys-gly	LC	179.0482025	1.053733333	124052.9376	138759.5624	123795.9473	110176.7106	49875.81597	122399.7531	75114.43645	100131.3037	84776.16412	119933.675	163519.8296	119606.2453	156860.5223	129618.8387	161388.6676	101381.885	171023.3216	77019.11142	105098.7877	116540.5728	74970.96146	109619.1619	103969.9883	105609.0199
Cysteinylhydroxyproline	LC	289.0846433	2.911283333	0	46887.7604	10482.53874	547.2392292	4803.339492	41477.91693	20551.33392	6327.664581	32657.50898	13907.63959	126348.7973	1276.915739	4169.144308	8448.217103	31018.06736	19580.43499	49792.377	11413.13007	8214.200733	46750.79251	20579.14137	4537.286743	21096.3992	24061.76489
Cytarabine	LC	302.1007985	0.621416667	85260.86546	109302.0076	165117.7194	233471.373	31578.20968	162658.7805	83045.83701	78096.55076	91201.8196	87079.99027	126292.2065	124356.5192	109289.8062	208714.6885	110457.8612	103270.4264	56757.61043	36272.97029	106112.6503	32760.53815	92269.26004	64807.59082	150877.0087	145911.5547
Cytosine	LC	112.0506658	0.976733333	73017.92807	54778.14335	82397.39935	110352.9718	107365.899	82053.95795	82195.65568	61056.64593	62371.3907	94219.69163	107547.2289	94740.64291	52323.73412	58658.86414	83724.00898	49653.81592	119510.1236	77606.85552	80708.9416	75591.05774	73123.65387	49114.60812	87673.83522	87560.05045
D-Alanyl-D-alanine	LC	125.0709226	7.837333333	37385.3327	34391.35269	35854.77155	29649.45998	38777.64603	50378.2622	50302.51703	47708.35439	30719.09037	32947.10353	35264.7103	41601.76353	35952.78257	43922.70842	47875.05638	48219.96104	35424.04662	34528.18243	32490.64266	37243.84155	37095.67431	48540.99892	44312.26243	49298.74325
D-alpha-Aminobutyric acid	LC	86.0604524	1.829516667	95299.23155	100434.4789	93605.56461	96467.64849	95466.52034	102802.3715	102837.6142	102335.4876	109103.1545	94234.83357	98046.95871	101395.6377	101137.6058	88640.27558	100554.9748	107080.7176	99947.19515	95619.37973	88093.2209	92944.60063	101946.1978	103360.6679	103416.93	100490.0771
D-alpha-hydroxyglutaric acid	LC	147.0289521	1.147866667	338584.5635	377162.3138	244294.5815	228989.9564	520793.1402	235626.1864	307575.0039	230859.6543	627152.7554	311817.1371	251756.3647	240021.2199	347507.2218	263776.8205	262369.1777	241924.0597	280459.9737	353349.4022	307140.5211	321682.999	327539.0492	266431.3268	279940.4113	374479.2906
Dansylsarcosine	LC	357.0711671	4.987333333	26385.74864	58699.88225	10872.20233	3330.050264	89747.71756	29168.36111	23871.85943	38394.68123	78384.82118	34173.77297	34084.65618	17849.97551	28240.34447	65023.00028	54717.26855	90153.75125	23931.62144	37894.18315	34387.6708	46393.44147	82924.56022	26205.91727	50453.48082	58002.32257
D-Digitoxose	LC	166.1071579	7.558816667	164546.8779	146275.0886	133229.1959	148268.3787	142958.7944	211653.5921	234088.5557	213179.5383	124697.5558	146556.1371	208929.5393	227538.4519	170889.041	210701.5883	187566.9581	152544.1665	179388.9874	157577.6744	132823.2135	145277.8595	140510.379	180374.1913	157804.6093	151847.3638
Debenzoylzucchini factor B	LC	560.4148229	6.534516667	118067.4696	198270.6237	171864.0118	68916.83811	178313.8378	307620.0838	121218.9486	164715.0873	167005.6172	160850.7227	20832830.21	208237.5837	128619.3537	197225.378	114508.8499	144502.7011	239357.6596	191160.6669	102316.2956	194242.0986	158391.6504	214494.0118	230484.0761	116187.3265
Decaethylene glycol	LC	476.3058614	3.926133333	118095.7168	117067.342	108851.5876	105554.7696	125685.3266	159505.9202	112440.5742	125043.5741	119090.33	123349.065	530870.3624	136441.6741	124315.835	116195.8643	89752.17556	129470.6564	102559.7091	107450.6408	177330.4259	110428.2842	136292.9386	207010.453	87159.12213	147736.3006
Decanoyl-l-carnitine	LC	316.2475849	6.036533333	137717.357	714010.1445	465569.2844	772462.2956	328975.5877	219354.5594	464662.9028	409722.4012	410009.3286	310805.5593	1046399.675	73570.51482	184433.8708	501673.1472	471353.5254	214729.2027	519917.6949	979802.5441	732154.3948	1146745.442	974703.1092	144161.6288	363342.9525	529253.4799
Decenoylcarnitine	LC	314.2319193	5.998016667	22081.74054	74996.01708	136422.5206	158336.5197	84528.24958	64000.02412	85521.75926	108952.6105	59037.42309	109555.7358	126004.1242	24357.34489	26185.07557	44871.83159	76995.67805	41941.50564	107230.976	143499.7588	166624.353	114261.0965	179733.4113	35052.74005	59814.13845	75121.78147
Dehydrocurdione	LC	293.1756195	6.266366667	125817.9673	125998.771	151521.039	133041.0824	131892.8873	128943.2301	111477.7026	107966.2559	131594.6108	130755.8188	108716.1143	149787.3688	141251.4976	139106.6529	119746.1943	113944.5417	130919.3732	114009.0475	139334.9747	122630.2193	143410.3018	158968.4857	161215.5664	119416.0797
Delta-Tocopherol	LC	447.351585	6.16995	109603.9568	108447.754	102957.6762	99892.27333	88740.10854	85644.84174	93044.82722	96516.77385	100026.032	103754.0343	101907.0152	108812.4076	108253.696	96588.07702	116246.1879	99360.52888	110487.1009	108946.0803	100742.0261	97047.18725	97499.9717	109377.9306	103759.0622	106010.562
Delta-valerolactone	LC	101.0599497	0.922966667	31749.59562	54604.68675	47725.08766	46890.86975	47038.09196	59605.07371	46613.16301	39994.77078	45293.09515	49092.56101	46004.16946	54669.23089	54202.57541	43637.91076	80272.431	40324.60833	35181.95262	37211.09514	44715.09006	45085.72202	43387.10637	33653.75509	37348.47174	71200.70325
Demethyloleuropein	LC	549.1552287	0.585933333	785024.922	472969.909	378078.7166	819319.4159	655460.7713	638017.7837	593961.7535	487196.7032	302301.1164	143398.8322	496714.6498	551219.1033	303838.7402	320674.2039	431875.4946	465914.1745	455223.2902	535206.7303	272771.7376	403876.6811	406825.4269	419861.7432	392941.5728	480069.3729
Deoxycarnitine	LC	146.1173558	0.794116667	2859219.684	4629210.675	2530232.154	3114515.176	3627098.284	2453084.372	3648031.147	2127315.214	2563302.685	3590990.819	3224571.591	3428788.97	4258408.281	3508634.667	2628189.928	3008911.396	2850608.275	2944023.115	2669378.401	1873949.253	2752148.813	3990072.839	2691647.383	3424206.462
Deoxycholic acid	LC	397.2690135	6.418633333	351682.0436	213279.7606	347839.6991	307806.1342	211950.1233	296714.9838	3177697.121	360528.6188	204232.7874	190873.882	157164.3164	483071.6982	366282.205	739095.654	342058.9016	244846.5197	311936.4579	312688.3767	180388.6237	287617.9033	350954.0925	213112.5201	385206.0611	392734.6563
Deoxycytidine	LC	272.0886168	1.077533333	253903.1842	272454.7838	273230.2755	234457.4207	71879.86628	230133.0779	112609.0609	190585.2871	157815.3598	218768.1776	316358.6411	220695.1202	309557.4327	316396.518	317748.1374	177671.3787	396125.2431	132645.8942	189652.3428	199189.8465	148491.0663	198654.6912	212848.5742	234735.5044
Deoxyguanylic Acid	LC	348.0697446	2.008266667	98448.07673	36723.93989	142333.592	119748.6942	98995.72261	0	119452.8819	31673.98278	46729.80981	22821.89768	51090.12665	92358.03084	21157.90747	58884.53855	27119.28824	27003.61883	63471.87846	105066.9625	144493.3263	82994.2346	66713.79949	75478.89089	9159.918909	29108.18016
D-erythrose 4-phosphate	LC	199.0006488	0.73155	529626.5512	272582.7359	509051.4721	62229.18878	664157.4553	11788.782	161327.9146	53484.50184	244196.1096	530123.8839	60698.11034	398617.5272	568368.7784	431544.4497	436716.9456	550541.9925	214610.5941	519333.061	709071.5388	636753.325	569681.2926	93087.71403	807206.0226	463441.8504
Desmethyl Erlotinib	LC	434.1698228	2.788066667	34059.60134	60198.95519	102002.9223	39182.57853	76100.93574	44307.19638	46896.93988	81338.24507	45165.83726	80699.48002	138117.835	36124.13624	33160.01399	112673.3376	84580.71952	56290.85665	49196.66264	130849.8038	198224.9638	72061.26459	124807.1559	112090.1643	117145.3476	132975.5788
Destruxin E	LC	558.3315142	3.638666667	733278.7675	488771.9785	733707.4737	203396.6966	1059298.943	211320.004	145300.7766	336105.1178	565205.146	227135.6679	407013.8893	242205.0013	221874.6153	1582295.123	668280.1058	833186.6552	443616.6693	444233.4146	748376.2767	531864.9877	1257667.938	411711.2493	664571.8699	596855.816
Dethiobiotin	LC	259.129762	2.046133333	688519.5889	534178.047	871295.7585	392335.8959	1261922.861	443732.7932	362617.1237	523873.5734	826144.5573	555537.8665	658096.3134	354798.1032	514851.8795	994977.3444	593600.9683	790844.7824	666982.2984	601046.2508	949874.7562	742259.8916	938564.4809	448303.5015	735992.7297	732097.9115
Dexamethasone palmitate	LC	648.467114	6.634416667	611254.2547	522928.4915	619687.4395	602302.9063	562234.6479	640476.2659	619405.0079	640916.8132	483083.2063	675761.5182	656028.1155	659912.0852	494160.721	624682.4137	525453.1017	672722.7982	683795.7896	490364.2146	474332.1101	598387.5431	529750.6313	589418.5375	580224.5105	614702.6112
Dg(16:0/lte4/0:0)	LC	752.5148991	6.472633333	63479.80222	94099.26482	608133.2349	68114.20034	77300.34568	264143.5255	33358.50355	80541.94925	284365.5958	56845.79946	124287820.6	58131.34062	109262.954	29561.3874	125744.4572	53149.0585	133041.5052	104696.614	86901.14717	127806.8474	149577.1729	61544.98531	553036.0223	29436.46298
Dg(18:2(9z,12z)/18:0/0:0)	LC	638.5705767	7.281766667	11292.56828	928919.8534	812505.6581	883502.4754	1014104.111	1203855.658	18307.3823	1080989.949	802351.0984	956970.5666	41203.76115	1105038.688	1059599.075	1307797.434	906205.6351	1000581.786	9587.631798	1284914.076	1096564.397	27320.51474	976153.2045	1193310.163	27491.55198	1206822.298
Dg(2:0/20:3(6,8,11)-oh(5)/0:0)	LC	471.3311404	6.56535	57179.41211	46524.11044	93402.01627	46633.65911	42562.12524	59470.56132	0	0	85957.01448	28033.53472	7203864.037	59855.32324	22317.08069	8781.949525	18140.75052	13357.42533	48929.97714	44580.60814	44451.718	19690.89858	68821.25517	60498.86452	39629.42475	15412.34944
Dg(lte4/0:0/12:0)	LC	678.4432133	6.480416667	14172.0654	14226.23752	18319.23308	20207.18897	19880.12068	12664.421	22532.9289	20641.49852	17162.26129	12787.19381	2737374.233	22555.28425	16440.94154	15979.12495	15395.51326	20912.61863	21778.5443	11155.77565	20037.25178	21187.27969	13148.52506	15282.96479	20629.084	9631.998001
D-Glucaro-1,4-lactone	LC	210.0605057	1.206383333	108794.4257	483375.7094	412905.6126	534107.2568	278524.015	709431.654	763552.4011	395256.4112	212607.8349	467592.3667	596404.4906	205137.8753	396046.3008	241773.8252	408943.5644	127399.897	579668.452	425303.7346	366309.3682	446108.2574	344017.5837	322103.8583	251292.4083	324018.3455
D-Glucose	GC	204	19.08	19587.33841	17325.17328	0	0	18354.64914	0	58832.39081	18186.64744	0	36498.37005	0	0	23968.48696	46912.57512	53550.11625	72170.7486	33149.74478	21849.4383	32227.38749	19763.45745	51063.87969	16048.64181	54561.18765	37341.90625
D-glucose 6-phosphate	LC	259.0221133	0.644916667	32503059.19	22717768.83	49554175.34	2156004.215	23619450.94	1583820.104	10377744.48	4123978.481	18436624.83	38633402.58	4109471.686	11654791.02	43891664.63	24115557.48	35123512.44	40049794.73	20648835.25	42090686.23	46386410.61	35254476.19	38822880.61	8544203.836	38149143.74	24100346.49
D-Glucose-6-Phosphate	GC	387	25.34	1351012.616	899526.8716	3037461.925	18741.22954	1679657.247	49441.82154	2274127.885	144883.2024	600628.2948	1541034.545	200514.8632	410832.2899	848064.9549	0	1740598.942	3629126.646	1696523.498	2152622.204	1867761.874	870862.9209	2729775.946	437824.7399	3779488.606	2190529.362
D-Glucurono-6,3-lactone	LC	235.0455001	7.120466667	67855.16581	63802.09265	67444.83567	70577.16815	62803.8508	66362.77346	61873.61117	68974.81464	63157.15734	60284.00606	65197.50418	76742.6897	58469.98688	77299.2537	72042.42634	61729.09978	65263.26472	62595.12412	67317.6367	67084.57361	57666.15719	66236.90369	67946.62	67200.68094
D-glutamine	LC	145.060936	0.621416667	2236672.586	1580317.251	1710068.039	2309919.931	1590023.703	1983057.746	2095362.803	1631249.274	1326527.149	1861032.822	1671482.87	1946907.557	1733630.35	2097372.412	1993607.893	903088.1338	3474422.058	1565563.57	1976302.418	1995322.159	2519520.391	1279973.996	1348890.718	1736746.668
Diacerein	LC	401.083399	3.1722	167004.9248	153431.2402	133368.2126	258683.7539	156827.4585	213918.6777	197829.0764	188547.5322	120901.1711	203752.5094	194365.583	250170.0795	171274.5926	139162.4434	176311.4936	145271.5727	193154.9899	194551.4813	26625.74327	157996.8301	70353.10021	287830.463	175783.8593	159241.2428
Dibenzylamine	LC	198.1275152	4.228783333	47630.36584	42631.96769	44826.72016	46532.70188	41944.1909	48394.71115	42606.21838	44885.96059	43491.09408	47751.54355	39522.29753	47440.55691	45030.70449	41616.67955	44547.93891	43480.34878	44733.46638	47271.94707	39191.28068	39687.23084	41098.95831	47212.15699	41529.89798	41688.59414
Dibutyl sebacate	LC	315.2523012	7.566466667	156720.3478	148321.3357	129820.5205	125587.8272	157411.4128	177459.5997	162676.1023	156053.1699	140811.1092	155257.5687	149326.1583	129513.9737	163257.5865	146314.6577	137225.0297	146808.9563	198712.2145	148973.411	130712.4787	156930.9405	129522.998	137800.565	151003.4667	178591.8574
Dicyclanil	LC	223.129863	6.395666667	590617.6871	545562.2171	558235.8303	614951.3357	500616.517	570536.4859	579712.4491	575347.8902	533852.1785	565727.1575	388363.5222	593174.297	554686.2769	496177.4063	567689.0609	556512.9482	608923.1772	601005.4406	489405.9616	559494.5094	540353.3117	579492.9941	534925.5673	547552.1995
Didanosine	LC	269.1236084	2.023283333	27383.17616	9756.502609	10484.33399	10082.65094	84833.41623	144995.1206	206812.5779	203773.4655	8474.250938	11948.42232	11431.22827	23892.21721	32237.89414	127994.4639	112744.8733	149839.0395	5643.313409	36186.88802	50318.15897	41708.50768	27652.75042	76967.93175	129674.779	178207.199
Diethylaminoethyl-Sephacel	LC	401.2613388	4.727566667	8402.982285	12472.91966	9977.372324	10952.36819	9465.227246	17279.53611	10493.16145	8609.314773	12237.28575	8806.97779	131318.5749	12661.90388	11823.93942	15416.26676	5611.939139	14882.54921	9249.210382	4344.118331	15340.13692	7113.535021	14505.9107	28462.645	3774.69662	12297.28623
Dihomo-gamma-linolenoyl paf c-16	LC	770.6033811	6.888366667	997476.6409	8976296.394	7281480.059	11284176.63	10722099.01	8699018.116	4510983.123	8990428.933	13125740.23	15926496.22	4094938.233	13051034.52	9644940.329	9143742.652	12122253.73	8711702.347	1364759.636	8993055.233	8338403.177	798516.8118	9648768.281	9703676.483	967126.9493	6929052.113
Dihydro tanshinone	LC	279.1005941	2.008266667	105672.1468	108320.7085	82495.08319	20179.63424	92208.99021	22280.72454	11428.41704	29743.12847	78289.57824	4785.045266	57754.56906	44390.95435	26539.15546	63559.79009	43147.00592	80865.22987	54963.96665	47137.27658	73736.18886	67959.87547	65084.67961	21542.34253	84908.92423	34776.91123
Dihydrojasmonic acid	LC	267.1558645	6.85765	305222.2785	258747.307	218569.0201	288373.4681	262860.2098	276826.991	292034.2707	226868.1949	193130.2964	241524.2327	274574.3114	266835.7127	306513.8001	249107.657	259541.204	254379.4656	274757.7953	291772.6779	234604.2905	238646.0417	235487.2656	308957.3773	244100.0876	245201.7128
Dihydrokainic acid	LC	260.1137011	1.249066667	389944.0594	242325.4998	401579.4218	120378.5077	121106.7318	190238.9654	349070.45	321770.7751	270597.6176	650519.5573	179398.4934	387412.3382	510005.9528	188669.772	597933.4304	316448.0557	197302.0372	362597.8504	553907.9616	350116.1099	677472.6529	266572.213	280918.119	256872.4851
Dihydronicotinamide formycin dinucleotide	LC	666.1310094	1.993116667	1330330.861	358468.0739	434045.2623	810977.4672	293250.2386	331492.9727	556948.9903	956204.8514	286008.0265	437893.776	50596.69604	941547.393	4109365.354	869069.9818	287814.6654	668793.1492	109989.687	462554.9789	340706.478	349629.1173	430856.2846	698829.3195	215756.2271	329471.8704
Dihydroroseoside	LC	421.2397836	7.512483333	642341.3206	509031.159	448488.332	511615.783	545157.5473	629988.3699	1061080.585	572332.8507	430440.0817	473434.6184	968354.7961	595280.5407	483696.271	522545.8535	501631.8129	461581.6685	511149.5376	527163.1381	430563.1859	390915.0636	423877.9546	491780.2844	464714.0874	515692.5676
Dihydrothymine	LC	129.0658195	0.660466667	475957.6614	386214.5427	254427.4359	392625.4349	285327.6657	264493.849	472273.9231	265125.562	214275.1555	362202.9011	497272.7835	327426.9153	320195.8051	436654.67	389463.7839	214274.8877	555199.9045	283595.525	290825.8549	184620.9247	316346.9611	323521.528	289862.0917	378759.4164
Dihydroxyacetone phosphate	LC	168.9898969	0.644916667	365806.3556	10300.31542	19666.86638	9651.22243	259143.815	1010.88889	25471.65753	11990.79412	22827.28915	47199.71489	3460.673502	425684.265	116553.5602	268945.1301	71189.98941	29503.926	12400.59892	53183.4349	366845.2874	19703.77177	24184.91607	18342.13443	89809.03389	91933.68173
Dihydroxy-valerate	LC	133.0496429	2.0305	46747.46463	61574.9168	83390.64178	82412.35387	47458.94413	64456.80257	41988.64572	79560.50091	81181.30101	81625.54941	54589.06099	64020.53632	107589.3403	50689.27702	70103.49182	80289.04934	67780.60643	55490.155	47695.8429	39669.55915	66267.6688	59348.97422	58167.82263	60991.17971
DIMBOA-Glc	LC	338.0862847	3.708316667	8172.254042	14098.7362	3254.940333	4526.899355	53783.45664	9773.405879	18452.54435	3906.044756	5296.819953	4444.980328	6983.248983	23027.03474	8763.497833	15426.95905	5646.094363	2422.671216	22477.2888	2905.893945	0	0	9988.1783	12615.33174	7929.566963	7563.882791
Dimethyl 4-methyl-5-phenyl-1h-pyrrole-2,3-dicarboxylate	LC	256.0964428	2.023283333	152271.771	222803.9509	86088.36348	144831.6576	210771.5638	95535.68318	205752.5765	139390.1958	270080.0531	187019.407	224710.9719	225367.6799	294432.3943	313951.9745	51605.81814	250257.8664	46330.9765	60388.44051	17174.95548	55768.62425	19801.60072	87562.05782	257795.8572	27881.42886
Dimethyl adipate	LC	216.1228108	1.635	85633.70757	58617.76818	96488.57859	70848.03025	113338.5113	58862.65988	74683.62267	81970.47871	66925.00914	65724.82578	81285.46123	74546.34997	58657.46501	85907.61046	69111.4963	56786.27044	82177.59814	60194.09146	72415.33873	50203.3209	74302.06521	57696.34309	83597.75817	70954.34881
DIMP	LC	350.0838528	0.7494	153287.0613	48666.60111	280294.9658	0	87691.4118	0	0	0	9033.165444	235534.4322	0	53140.31736	204528.5469	67959.05454	136154.6814	88685.65534	72453.89752	160963.312	256108.8731	136765.9287	117899.1618	0	141080.7115	63453.99935
Dioxolane guanosine	LC	254.0866082	0.327916667	212269.1963	194221.2603	166457.7026	182686.8512	185244.2859	185241.9081	169500.9976	180797.2119	166765.9457	165102.4204	175956.4021	145562.0255	157946.2386	188544.3057	191390.0749	177655.3704	166635.0704	162804.5713	153535.418	183931.9066	192041.5367	175915.4277	191225.4785	200624.3132
Diphenoxylate	LC	417.2336444	3.3895	13007.35148	13454.16427	9706.944603	0	7531.395365	0	0	1869.679595	23908.28753	0	7502.589606	0	4305.863824	44351.44806	14560.375	78405.04817	3594.989067	6686.571367	14502.24293	46573.0169	58042.47408	0	30348.35683	6864.458341
Diphenyl isophthalate	GC	318	7.14	53487.71433	59774.11456	100571.5102	49613.75219	192364.1095	220038.5109	214171.5438	206288.6382	68135.26598	81033.46539	87039.81925	64165.33712	50381.78611	174385.3633	196501.7377	237824.953	149134.0013	103032.1261	76741.35927	66621.46559	198865.768	187058.1594	214478.2601	199041.9099
Dithranol	LC	227.0700069	7.790666667	51436.62162	49341.22861	48623.77238	46183.99347	56168.28926	53628.60539	55041.9978	55998.56656	45467.56366	55744.67727	46061.70155	55908.89322	56327.35186	45170.5405	56502.12959	57675.55231	55117.78993	55132.40574	47710.15831	49888.95499	50596.31571	53580.46555	55140.63082	46405.95656
DL-Fructose-6-phosphate	GC	315	25.01	5948879.311	2381865.158	12066152.01	91911.11291	6004110.599	252405.1365	6661679.641	666235.5019	2726492.033	4798908.338	1064587.673	2480979.52	5163185.791	6980361.68	6234050.816	4155374.548	6003729.691	7847445.871	11473854.69	4050068.933	8250286.004	1493539.496	11717446.45	6457283.35
DL-m-Tyrosine	LC	180.0658056	1.648	26088.50027	30664.4273	29444.09193	22464.52911	32798.59509	23395.79032	16532.39986	28758.34584	22743.08135	26123.40015	25218.2038	28090.93812	25920.21112	35570.10038	23219.15668	27910.7728	28177.30677	20666.42733	23732.67999	25902.08679	37455.49606	23591.18797	27304.00289	20430.89096
DL-o-Tyrosine	LC	182.0810011	2.101033333	24153.29665	34966.27552	28216.22684	23464.1332	51139.08169	24110.12681	26053.71037	27738.78317	60529.5422	29552.70904	28619.34221	23935.14228	27162.62442	33641.68938	29058.2281	52018.03859	26101.54216	32670.81862	41016.50075	36542.3529	45988.12448	26557.35836	38785.30681	33742.88744
D-Mannitol	GC	319	20.77	647070.6975	684973.4452	549605.6896	587128.084	241653.9823	863943.6112	726283.4086	503411.5683	269511.886	656518.0379	864196.6259	468208.4781	1765252.771	649927.7646	603920.6359	526224.3302	589384.3456	379755.4817	658984.5892	249677.7007	501085.8455	280453.0719	636618.3176	739940.864
D-Mannose	GC	319	20.26	31513170.57	27395363.17	29825687.37	16449713.88	24623598.41	15526814.36	30714512.31	22473111.24	32599226.38	25725696.18	23358844.48	25189899.58	39844987.21	27769614.22	26728816.1	37578735.75	29437537.32	30872731.4	35615747.38	28374827.92	29010935.9	24263984.19	26916574.6	31160494.01
Dodecanamide	GC	59	23.9	60827.93831	167966.7102	281619.6046	185666.3317	178706.4737	312061.4205	367675.3391	262776.5339	148586.1079	190421.9861	194323.6672	209354.1224	154373.1162	270895.8252	383616.239	544136.5028	291335.0112	264480.9468	242313.7993	145047.8648	288540.0926	216623.296	401253.2198	343128.8565
Dodecanedioic acid	LC	229.1440716	6.16995	19343.03838	16805.07821	23133.4194	19450.67547	66916.27982	53083.22295	13853.03965	27017.73067	55033.88691	26886.78521	22324.99186	16737.39271	38569.97095	28514.34862	20282.54738	34250.86473	22050.0154	21618.99125	22181.92408	37125.2071	33032.95366	35468.51727	19764.09125	27849.76834
Dodecanoic acid	LC	218.21114	5.5163	371034.0207	467105.1327	429600.4859	463764.3223	515653.7789	486392.5517	260310.3689	201785.4164	501712.3578	522033.4902	364758.6452	455127.5289	475404.1108	386259.8116	289136.3624	195336.6242	436740.495	430235.0443	459225.3788	651986.8032	581220.5991	498674.3039	262291.3189	290615.6168
Dodecyl benzenesulfonate	LC	325.1839753	7.120466667	862386.0011	284478.3248	669956.9819	496659.4877	815272.2037	1068391.557	1636456.917	485846.7898	501476.4998	802894.7197	1476811.177	717257.9711	688566.5966	775848.8234	170472.6516	487809.6817	557468.1192	327166.0259	545115.7495	804180.341	260894.737	711861.0842	1517810.007	552773.9067
Dodecyl sulfate	LC	265.1476784	6.73865	134410.3462	318926.51	164983.065	163264.0172	297127.0315	1457285.581	2903098.278	135109.714	196442.3831	150718.7634	1108849.074	244071.0979	141569.1926	544869.1509	119186.0965	285624.8667	143434.404	1903305.243	127195.7587	158798.8002	324089.6897	339491.6302	139540.7169	142156.0435
Dodecylamine	LC	186.2213996	6.12025	154084.2139	124336.2909	194740.2335	139253.4009	134325.2237	140363.7156	848057.291	196501.4061	120671.8754	89902.51617	110387.379	185090.0154	198020.9246	281984.9923	144766.8854	140320.9661	138853.6352	155977.9268	97241.5987	159220.9041	129350.4328	105589.1925	197796.0607	168840.1893
D-Pantothenoyl-L-cysteine	LC	305.1159171	5.201783333	0	32809.39213	2150.895468	0	567.4672392	28553.66835	8942.926712	0	26089.939	4420.231078	86435.15426	0	0	0	14004.95425	8404.203748	25872.21763	2019.583002	1604.471225	21335.06638	8229.118304	0	5333.730742	6181.50747
D-Phe-L-Pro-L-Arg-(Chloromethyl) ketone	LC	461.2096988	2.788066667	79449.34931	157256.9334	182716.8954	98908.72768	55982.55958	309423.8618	159946.2063	100722.5312	223852.5464	83533.76866	152468.7658	75925.19967	122538.1472	122656.5342	86191.42964	99422.32356	67614.95637	82284.12076	134994.1275	132498.1235	67435.71967	81171.03849	74637.56097	146083.9429
D-pyroglutamic acid	LC	130.0498425	0.638733333	1285336.515	594804.1165	1043674.274	1362843.546	563721.6643	967510.7638	1218861.775	820952.6761	469572.2731	923509.3713	783265.9028	1178964.787	1088758.706	1080386.178	974141.2298	522273.1319	1826750.699	891701.9858	962656.8381	898243.782	1026122.916	845344.7986	812752.9339	773784.7478
D-sorbitol	LC	181.0709748	0.660633333	95289.37039	134020.5673	82534.21834	88243.65727	21006.92697	93849.60113	89212.67125	80745.26997	50649.61782	93140.1986	112566.0966	79943.2721	236753.06	114535.2313	98355.7938	61248.66676	72599.26332	47587.48458	85488.23892	21385.71335	55119.70519	49683.29801	74856.01726	91802.10157
D-xylulose 5-phosphate	LC	229.0113747	0.644916667	1172557.256	832580.5216	623774.1062	479190.2488	890749.9074	813629.8406	1166317.283	1681082.49	966212.7497	935484.4986	1025190.068	815310.1255	1349925.457	804173.683	843582.8024	956872.374	970586.0202	599055.5989	748767.8132	655136.7195	633405.4045	988342.3973	834371.7384	604095.5743
Ecgonine	LC	186.1122713	0.922966667	133894.9865	70804.24929	83200.17674	135858.0674	84063.25108	49415.36426	85210.32818	100478.7038	104666.0877	132939.3042	71843.4688	66470.13945	82689.64723	87456.24298	105315.3521	87030.27791	93106.60812	63825.76507	69900.12308	81289.86074	91456.08147	67185.58377	174871.4585	40931.2867
Ecgonine Methyl Ester	LC	217.1543595	3.21	126125.4779	169383.9866	128064.1378	73818.48112	142481.0779	194680.9852	169206.0854	85444.75211	79637.08837	247682.3169	167729.7361	261844.7513	65413.45307	55911.55872	165319.6233	151783.2319	60634.06222	95120.81086	28560.50611	172398.9254	287714.4846	79732.34089	109767.0122	138199.089
Ectoine	LC	125.0709496	1.455566667	90973.98526	75580.97726	84020.99005	85508.30655	87393.33449	86758.86741	84678.76653	88856.30411	86955.40664	85523.43124	81794.92038	87310.47009	114069.7229	75795.70283	81441.47264	87547.56923	78389.33327	84062.75969	70000.42111	72707.83727	78516.47117	84497.861	80823.43839	83773.75314
Epidermin	LC	262.1281188	2.367216667	173092.8654	141730.6273	174263.3287	80170.77942	71472.19399	142588.6509	189371.5965	160855.5487	134812.8293	349678.7851	107199.2885	196667.8294	237504.1908	82317.64426	262595.8964	149658.8261	86818.96735	191093.9485	259527.3989	179952.3188	296340.1827	133468.8428	129942.6201	127426.3332
Epinephrine	LC	184.096677	2.795883333	51769.26653	68916.6379	74960.76069	64377.17317	39666.7303	112190.6454	71427.55267	64500.69764	80144.33298	59910.79645	62479.52358	61804.65512	59622.28915	51000.29793	60077.69189	54137.66528	50446.36937	49956.5241	55257.47616	60111.09044	50612.21614	65797.90503	47451.98418	71321.18027
Epothilone D	LC	530.2330937	6.151066667	68063.78303	186943.7412	354856.8918	9541.226886	227836.2955	49996.83158	0	133480.331	30971.85039	0	918562.5442	185485.7347	334984.0358	276972.1786	114923.2558	138827.8527	299777.0098	152862.1903	166114.054	53828.1807	94376.17333	8879.849828	88156.40314	2195652.111
Ethosuximide	LC	142.0860847	7.790666667	527681.0653	488267.1781	488557.3274	548664.9991	435611.4255	487492.5678	475696.4838	480619.5387	445055.9768	521942.5797	490178.3422	524904.0691	463340.9022	457946.6173	474844.5331	459941.4827	528902.6956	484520.9663	459321.22	455311.9685	458756.1358	511614.4896	457089.5184	468200.1904
Ethoxyacetic acid	LC	103.039044	0.325866667	72350.99568	72580.06894	80666.77416	71880.75284	68888.14363	73943.84123	63648.52411	68911.96914	75783.11432	77482.26345	59856.12144	78851.60175	72238.88524	72881.06853	73708.21394	80372.17165	77497.60982	73194.40849	67811.55254	70322.89804	70076.69257	84204.00209	75486.28204	70856.76967
Ethyl 2,5-dimethyl-1,1-dioxo-1,2,6-thiadiazine-4-carboxylate	LC	233.0587158	2.8736	63865.6448	24915.02724	14533.7556	9397.089441	123777.2014	5907.901232	14693.88732	10710.67588	24276.41255	24684.31936	13140.8445	142461.6512	71817.14994	137084.6828	27739.37535	23080.22677	6970.729223	21167.16917	121272.0403	24085.98861	17196.15305	26753.82206	27498.65829	48831.46923
Ethyl 3-((6-(4,5-dihydro-1H-benzo[d]azepin-3(2H)-yl)-2-(pyridin-2-yl)pyrimidin-4-yl)amino)propanoate	LC	418.2217149	6.2431	9237542.531	8289632.093	8401905.366	8081074.495	7960974.95	8394912.283	7875773.411	4319734.532	8431788.143	6153438.232	8139512.803	8331220.478	7063125.242	8541827.041	7270243.266	3575163.789	8424490.759	5976302.402	7764089.516	8825596.839	6106104.834	7213519.977	8896178.933	7486865.161
Ethyl 3-hydroxydodecanoate	LC	262.2371549	5.579916667	227269.3818	273371.5488	269178.1129	300474.5006	348360.0251	350701.6479	142220.5935	109355.9293	321434.0694	249873.0979	206833.8899	271117.0385	264948.8749	210499.9891	150633.1079	109181.6108	265994.503	271732.4308	269961.5914	313724.079	336466.8161	291070.0305	145374.9593	156539.288
Ethyl butylacetylaminopropionate	LC	216.1591222	5.744466667	27716.84417	33986.10838	48611.71019	26049.19019	490772.5433	289497.0589	38694.27729	197372.0805	299116.8255	61921.24143	43183.70908	17971.9828	48554.19667	65383.99439	34368.05117	93646.86948	86415.17148	104622.8955	14653.45685	199736.6574	290196.4665	134866.958	41211.0836	82667.26322
Ethyl myristate	LC	274.2734329	7.7596	21041.58815	24601.40578	26048.67722	50548.76334	86334.35691	42616.96049	11652.48243	13741.41284	49029.82215	27673.40297	16565.34795	27943.25921	21506.02984	14816.49692	74769.07989	34996.77621	28724.69956	23595.90052	19291.13735	13645.98584	106473.1656	28339.99607	33303.126	30861.18058
Ethyl sulfate	LC	124.9903802	0.676466667	5578.308768	35094.2684	64144.75372	44811.14907	30155.75641	16079.72629	43335.73409	46775.45193	17591.78423	63482.84716	27545.43969	36979.19094	74388.0596	44397.15396	19925.71324	61447.8166	19911.77125	38149.31093	49226.47961	27716.39146	26991.8501	26308.77355	52117.73726	51063.52798
Ethyl-2-amino-1-cyclohexene-1-carboxylate	LC	202.1434305	5.7728	12806.41087	12648.23873	21581.93384	20094.31659	29735.13264	25837.12389	35079.12148	24245.05338	30372.43024	15885.69634	15020.87731	15250.77972	12286.12636	18525.81055	12911.65342	20912.75232	15365.14096	20647.39311	12910.00508	20211.9645	21006.20788	33349.84743	19583.36572	19279.56524
Exo,exo-1,8-Epoxy-p-menthane-2,6-diol	LC	231.1233095	5.9005	10968.41238	8629.235823	30447.00383	5659.631807	121966.4039	118760.3118	6396.108171	64510.9957	162294.2883	28643.14305	14861.67085	4011.85386	20125.19025	21874.76644	5368.580739	31431.95622	26040.18987	47515.80555	6504.450005	70504.42003	122388.7454	71854.77769	12427.60313	31546.12383
Fa(18:1+2o)	LC	313.2382478	6.314116667	87856.05295	38775.8655	158168.7506	114255.0218	833700.576	483251.75	34753.4187	111228.4454	580671.8971	118977.1808	102229.2943	96230.68039	106576.5677	216861.8627	54788.36501	272652.9511	152783.5018	178825.0643	117752.2197	324167.661	239869.4849	227139.5972	68959.96051	150721.0646
Fa(18:2+3o)	LC	327.2174033	6.16995	44203.57234	5495.835481	69289.94958	30556.38486	343338.1358	193233.4969	8184.61092	41741.11315	249941.2755	59012.23002	31925.85944	20540.13436	36068.52781	74404.45567	13127.97196	94871.73496	22337.57195	90479.89479	47599.04154	123199.3504	139607.6575	102591.4104	32193.46352	60622.90581
Fagomine	LC	148.0965815	7.551016667	292733.8517	257485.8107	256896.6385	276201.334	250325.0693	318350.7276	409728.132	307522.5063	220212.5893	277220.5288	403758.8733	341557.9888	286970.2447	309712.5194	319493.1911	268870.8825	288440.171	275105.4425	259846.5341	246334.2246	243333.2111	298056.642	284348.5702	260341.7513
Filipin II	LC	639.406988	6.942683333	189238.6588	158276.6868	162804.5937	171612.095	156037.2673	178236.7721	358998.7577	183767.9596	124936.5886	212133.0269	266264.6107	183547.1423	156361.5673	156038.6779	113320.9186	124616.5243	112409.7677	267899.3862	134282.8486	214176.9696	171141.4996	216772.4546	197466.7537	250185.7135
Floionolic acid	LC	355.2445042	6.449683333	1245284.417	1197011.317	1186145.167	1233532.267	1096782.224	1218856.639	1203166.754	1212565.582	1102409.327	1249475.139	593280.879	1310891.146	1209953.99	1087381.401	1222107.354	1143906.131	1258312.196	1243190.904	1049965.42	1204423.814	1061046.055	1281985.714	1172793.862	1196285.038
Flumethasone	LC	443.2216165	6.919366667	111267.0703	176634.4773	119299.1968	83818.12197	91701.20567	126848.0106	626872.4336	142287.4323	78153.5609	99417.8487	580208.8069	61215.04656	118113.2334	72363.5851	40881.70982	94293.35619	45370.5234	183969.4798	89047.62847	147893.5281	78652.21041	113897.2108	134000.5817	147546.5593
Flunisolide	LC	399.1954834	5.928233333	72321.90141	87256.81024	93771.99648	75238.08016	109192.3861	123437.9482	82381.57808	124712.6036	109969.6081	105543.0606	87230.57347	111195.7174	99169.85791	99700.86745	94920.0941	98722.11697	86083.14932	94161.41038	97116.42334	99753.2494	116114.5188	121589.3107	99319.09383	104993.2177
Fluphenazine	LC	437.1752636	6.074983333	24211.56394	62983.0943	404861.0767	89368.2812	239706.7683	165740.0391	143380.5502	419912.0263	49763.27179	7076.040416	475542.4464	248529.036	191089.0696	380588.7437	154841.6651	230587.9076	221624.9728	382589.9805	227938.4226	94755.26588	99059.69511	90968.53979	218834.6362	1633919.189
Fluroxene	LC	126.0292685	5.0699	8332.575152	6734.855195	9561.36333	11733.58374	5252.325602	9020.262189	6510.233295	9732.780374	10019.61933	5913.497332	8355.817637	13288.02271	7644.509403	4583.511939	7496.046602	11474.218	6465.707328	8521.014419	6578.433662	8064.988598	6099.11627	8507.814358	3693.460956	6623.496616
Fructose	GC	103	19.91	3095104.295	1411339.819	2727261.797	563539.2321	1201403.855	414388.337	1810237.308	789445.1015	1751270.086	2022897.292	767574.9623	1758583.297	4490768.268	1545588.198	1440879.115	3317928.046	2095573.616	2246476.348	3630263.324	1636136.639	2581244.206	1061081.796	1286305.747	2078247.675
Fructose-6-phosphate	LC	519.0518373	0.747383333	1725882.99	863658.4191	4306178.716	0	1140332.29	0	149608.0573	0	501786.5243	2764691.668	0	156518.2952	3131036.387	983055.8295	1872788.038	2848203.295	552262.4915	3168118.365	4276183.161	2209205.113	2994564.689	28538.18803	2469196.341	1030883.686
Fumagillol	LC	300.2163542	5.9128	4174.261255	76323.7706	27156.75718	145234.001	19919.62442	41345.65729	44934.65846	59293.74262	22096.32422	57251.00476	36071.68433	48986.13309	14378.46161	24980.54649	12410.77023	11505.12896	27293.59469	28322.42752	53095.82977	12947.10965	37556.14359	9590.892137	40098.26396	54933.16236
Fumaric Acid	GC	245	12.35	327229.2284	161562.0187	302682.0708	421253.6322	219414.5475	360479.2087	281667.439	246210.3088	118136.804	295626.6422	399568.757	402419.5197	282963.2634	307206.6411	279733.6469	190990.7722	307313.2702	266705.7654	344349.4141	213629.9389	211720.2193	193892.1443	285153.7968	392468.6323
Furanodiene	LC	249.1844759	0.288866667	244245.3362	246361.7022	249588.4421	289302.1254	229671.706	250703.5914	239873.3717	257963.8443	241103.4166	283500.5228	230301.8319	239893.8544	217291.8688	217938.4163	253802.0804	225171.2234	254039.0497	255787.2154	205967.8298	234968.1579	224629.8141	275419.2153	251935.0014	243660.5526
Fusaric Acid	LC	180.1016854	2.008266667	23954.95327	20431.12604	433432.4532	27622.18695	18942.00055	23281.65731	274492.075	25225.92022	32884.69942	298510.5015	26743.15206	25749.2236	27080.54444	30315.90099	49480.91394	35825.4999	18427.66753	27010.00283	17543.71341	24363.56248	27275.11337	21887.70768	21655.90088	25266.53921
Gaba	LC	104.070837	0.630966667	51793.06045	38027.5476	37729.49939	36425.01262	26179.27703	73072.33326	31263.66846	11190.25193	7669.275766	7195.697523	44407.07637	38229.14635	4142.624944	18861.86741	49878.74298	19770.96708	30779.14821	15597.7593	12668.3132	32028.117	31983.437	11320.61247	26091.01229	24838.29118
Gabazine	LC	332.124819	4.135733333	18846.39808	38299.98932	58253.31903	21237.20978	54983.34306	22502.41821	34027.52529	27164.10003	91711.46102	40216.49661	25774.48965	22132.80003	31718.45072	45724.1738	41510.27577	40520.52393	35566.41411	40689.26652	56152.12323	61382.23476	51125.08617	27878.86007	49726.87497	61308.40365
Galactaric acid	LC	191.0189804	3.717483333	51813.64548	57536.37684	58289.51699	73961.58088	52468.93343	66465.65075	62684.27536	73796.92383	53839.08096	63224.65392	63296.56355	62775.35653	54574.71474	53710.0423	72988.66925	54928.75466	62368.78293	57790.69655	54138.17226	52949.09073	54620.1117	56610.55073	58627.73374	61609.07196
Gamma-D-Glutamylglycine	LC	203.0666744	0.668466667	63342.44543	49844.63394	89185.13137	77786.92217	89416.05438	52936.84264	42886.19088	53466.99189	65382.51892	52144.65438	68666.61861	64613.91022	56649.58872	74067.51679	53754.76256	69822.52115	69925.88916	64984.10805	83903.69752	57553.43403	76856.94135	55713.6509	61111.90576	69158.52794
Gamma-glu-leu	LC	261.1440465	2.8193	680696.5739	807360.4591	871081.4485	551606.2218	1067816.205	516714.5122	654188.9498	532196.7467	983563.459	689318.313	738871.01	513194.5056	641882.6405	809288.4595	640925.3889	916052.0911	757810.0638	711115.1263	1062213.796	834767.5117	933261.4922	599930.0953	720733.7418	843818.5952
Gamma-Glutamyl-beta-aminopropiononitrile	LC	241.1291672	2.86625	3020.850587	5526.450414	3864.778653	2686.601858	3667.663656	7179.448002	41641.54181	4198.219485	6382.32653	4656.278808	8233.617839	4353.326689	4620.240184	4876.897715	5173.464384	4580.248768	2861.425259	6448.960102	3088.636063	5743.343234	5191.576105	3954.283432	3530.739909	4446.524558
Gamma-Glutamylglutamic acid	LC	275.0882891	0.692416667	137582.2511	133903.8042	219139.6572	111154.3757	160365.8671	83652.56	90993.48997	102031.2262	164431.8196	135487.8278	116424.3656	134199.6035	198411.5559	132850.4954	155687.3495	212089.8887	117699.615	129750.345	163231.8733	119664.7371	167833.2184	95607.05393	165474.7827	169302.1439
Gamma-Glutamylglutamine	LC	274.1043111	0.684466667	80318.42139	31858.7842	84187.61587	111398.7197	87145.29326	63315.77315	44749.16678	52454.72924	54998.53253	33851.17075	79258.83415	86990.5653	65403.39673	52575.41247	53975.05195	59959.5228	96909.44727	45297.7481	93147.1248	59981.85174	76160.13823	40989.06813	68651.61054	68062.36635
Gamma-Glutamylisoleucine	LC	261.1440178	3.457966667	37788.95753	34261.13885	28739.11628	44539.69679	56273.53555	33034.88982	24000.33147	40163.371	22717.07649	40722.61346	40175.46988	46024.92691	48142.1118	29038.6972	27205.58877	26618.53938	50463.44217	25502.47487	29804.56806	23504.1007	42813.09523	20715.186	32514.70355	44935.00474
Gamma-glutamyl-L-putrescine	LC	250.1773231	6.2204	159881.2677	157248.3587	140845.8128	134877.636	79838.34167	79389.40268	98671.00349	117772.6903	84324.16626	149370.1824	112054.8202	145942.6209	119928.286	112656.8259	107390.3684	144550.5339	168091.0003	156369.55	96922.80119	107129.4801	109861.5297	81199.66866	124541.4785	113499.9212
Gamma-glutamylmethionine	LC	277.0862	2.046133333	106923.3107	93491.93671	104337.2977	30865.2667	91516.37195	32635.7112	21035.99888	55204.15545	89458.66977	37511.8731	66562.04955	46679.69032	62780.4769	86200.07304	47154.45443	79742.11111	70019.73357	47631.28911	97388.57969	81921.15298	86581.7606	40790.61962	96008.21357	58587.6265
Gamma-Glutamylphenylalanine	LC	293.1139855	3.140733333	88823.4895	76975.64493	104168.4336	73632.8287	230507.4886	85377.43471	56322.61682	91624.41097	113647.9544	67088.47438	134201.4503	57158.998	66393.00404	149973.4371	92611.88582	132027.5936	102807.615	99232.03473	135889.0708	122010.6268	167684.9667	77712.89292	117268.8634	109039.8305
Gamma-Glutamyltyrosine	LC	309.1089974	2.599833333	86664.35556	71590.94518	109624.9561	26293.23112	104882.7447	24478.18526	36933.12901	69763.2469	103756.6965	52319.91045	78169.44354	39781.19648	96345.80873	133346.0777	82034.1566	104055.5964	70805.31891	73783.90477	131379.1749	106429.0873	146070.333	55942.84075	124956.7289	97122.52865
Gamma-Glutamylvaline	LC	245.1139547	1.077533333	126867.163	84315.60873	250941.5792	42881.41857	187602.9116	11960.37417	54115.29426	96294.45876	164033.9249	122551.0382	89503.27766	84840.45511	214758.6232	183525.886	141444.9928	176988.0943	66769.50095	126258.9591	221171.6942	79765.17509	222313.8936	48940.23188	220553.3188	269580.128
Gamma-l-glutamyl-l-cysteine	LC	251.0691543	1.084183333	22080.26599	23967.80339	18536.04561	41704.5088	8153.432817	26067.063	19236.14648	21459.73473	32237.37463	10378.9822	58240.66174	30154.37974	19811.99915	16002.31427	24170.77604	14517.0505	46228.73688	15294.11968	27369.06685	19744.40134	8960.640509	15586.21228	11662.57993	23296.21171
Genistein 4'-O-glucoside	LC	431.0979476	6.338033333	600427.3424	673068.3251	653186.4464	610161.0756	535083.907	505663.9122	545705.7861	531112.7301	561421.7049	615511.8382	506580.776	539536.9742	540830.5146	551512.4212	575897.0888	556391.7338	500621.0924	524374.5436	531690.8872	459791.1458	514214.3561	553459.3775	457019.9673	556717.1272
Gentamicin C	LC	432.2795814	3.7632	122655.9304	119828.1857	128972.5534	124864.1238	132114.6238	162828.4254	121195.5311	144605.664	149760.2685	120591.6923	581920.2668	149753.7317	126517.7975	109545.0489	111086.4408	120497.9038	119172.2451	119868.757	163594.9898	125538.1344	152888.6791	214523.6934	107895.0988	161535.0983
Gentian Violet Cation	LC	372.2427237	6.028766667	4043430.859	8777009.414	21233757.68	9456919.759	16738371.75	15002161.18	12238757.28	22065675.73	3096946.164	2029472.295	25538402.42	17505791.89	13946046.37	20708856.24	13279428.8	15072167.9	13056156.23	18221718.14	13910612.94	10262201.58	9167525.262	11353092.79	15097851.42	83601113.73
Geranic Acid	LC	186.1486264	5.111033333	165608.7196	178911.4202	196250.9839	179004.1325	167644.9621	196899.3442	198270.6881	220522.7021	186370.0153	204192.9873	176693.3797	223246.5156	184347.9521	188160.4685	214348.9721	216930.2651	181653.9568	191547.1163	158448.1964	216499.1171	174301.8943	227204.2439	190439.1442	249812.7999
Geranyl acetone	LC	217.1543539	3.662166667	46029.00644	94440.55216	71797.36784	21011.59391	146442.7332	20395.48312	78539.22837	37380.91019	136941.6185	70275.16289	57155.36938	45644.51664	51320.44653	140603.6076	85878.71903	129143.443	36170.64876	65978.86519	131827.041	80016.33766	166960.4923	45595.85166	83889.11699	73951.32947
Geranylgeraniol	LC	323.2938117	7.281766667	14626.57248	39839.96456	34693.01999	60013.3695	33184.28439	43243.62583	39497.56836	64229.68531	35910.05542	53771.88629	16502.60406	54378.68784	44055.28791	75588.9071	47069.83292	63169.46168	17966.21613	86404.32939	58069.60105	19541.01434	66564.96296	68732.84028	34617.06876	67778.07474
Gln lys leu	LC	388.2533725	3.583266667	121824.0997	132729.96	151542.1518	140091.3397	120621.385	178946.8083	128159.7485	145176.4437	150094.9715	139917.9174	505350.069	152302.8679	127664.3238	127989.6794	112066.1499	144378.4763	128331.4107	135070.934	160755.5033	147150.2658	167474.6171	207872.37	131483.6696	152941.9209
Gln phe	LC	294.1442642	2.964683333	107598.1258	127327.6843	136730.0207	40464.04832	214823.9179	81065.99214	85453.57745	129419.2677	171067.8285	77781.64034	84416.38024	43447.71163	88020.78276	161993.0567	105411.0136	163308.1661	89860.24154	103134.5561	151368.5622	151087.1546	187906.9335	76679.40435	121025.8654	126836.9873
Glu ala	LC	219.0972166	0.712266667	96850.26168	45554.60473	68523.93127	103830.4452	31979.61923	0	0	11870.26217	8204.121616	0	59504.81879	23233.95286	34558.53232	96315.95405	8151.794571	45802.83104	55961.35906	13828.90966	63932.40905	10174.68197	18682.51703	17912.69096	64149.72201	0
Glu cys glu	LC	380.1114326	2.008266667	2487546.797	291195.9609	93711.25086	10527.64233	645350.7833	8895.78861	26332.05165	0	192780.1725	250512.2149	140226.972	1690957.406	840256.1129	1599218.314	178674.3924	2041.332997	95770.12761	199309.1816	1075800.007	87008.67517	40253.45679	197477.8612	112584.3138	155998.408
Glu phe	LC	277.1177795	3.12695	69710.46848	69132.38503	120130.9916	75295.6171	151353.4815	43424.9314	46772.95991	63352.35672	88820.83711	61207.00404	100886.0873	54938.13084	69214.03248	104414.9815	71365.42958	110155.4141	112391.026	78297.73883	82985.48722	116348.2928	106943.8766	82142.33587	96836.25773	89241.9808
Glu tyr	LC	311.1231129	2.375033333	195546.723	199064.0274	237825.5839	81293.05709	245455.2487	86352.94107	115185.8057	151936.2953	225707.2409	143121.7083	184355.9208	117965.6589	216361.7938	295429.0761	184191.9229	217092.9981	180123.8303	165267.4494	288333.942	225358.913	324255.4101	139191.7273	262640.9597	210477.5483
Glu val	LC	247.128403	1.65845	331322.3075	284329.9381	386563.7222	254837.7165	515308.6959	245239.7673	217577.8059	275910.2137	362900.069	250127.2201	311998.0068	246104.876	335058.4726	414689.3811	265177.3824	355920.9681	296165.9555	284896.2508	409382.0553	292231.9282	432916.316	239787.4623	343133.0313	333054.2157
Glu val glu	LC	376.1708168	1.970366667	24853.73827	33707.55505	42275.64212	16360.13735	58775.81376	24006.78661	22435.66139	16317.02461	93800.73559	17066.12659	27122.54415	14178.60756	31801.16902	24078.62452	54234.64527	38731.64579	37537.10592	48738.2642	40850.06344	71394.64099	67753.38678	22792.38381	72391.24543	23439.20787
Glucoheptonic acid	LC	285.0825036	0.692416667	15863.74572	110464.7564	33939.76815	9355.218127	66706.06935	16775.96149	48648.24126	15164.77012	117712.0514	61287.49796	43718.00193	45227.61293	39857.6961	52120.41685	75220.09083	117305.9238	36816.71289	66862.39235	75969.80463	114029.8917	115525.4037	27468.59089	90158.4412	87266.55742
Glucosamine	LC	160.060668	2.054116667	19326.93397	16692.91516	17166.46889	23005.73825	12206.81613	20492.15958	15343.80471	18636.01696	11311.3785	18517.26852	17842.66844	16364.32518	11113.98032	19808.67258	13696.62868	11834.17137	18555.5354	8366.419125	21806.8195	7678.682444	6212.790349	8289.708047	23952.96932	14167.51335
Glucose	GC	204	21.24	105034.4379	161330.8041	287141.6881	27477.11642	278031.3386	19183.56879	255099.629	52484.54743	121788.2092	190817.281	50365.26886	74660.86951	127468.5539	395196.8455	273792.5047	362168.1273	117602.1052	179729.6295	173717.343	99789.99834	432866.1706	226347.7715	415710.9543	202344.7224
Glucose 6-phosphate	LC	519.0517539	0.644916667	671024.6147	148545.1994	1802827.151	0	161586.0153	0	23822.64546	11.37276314	130732.636	683195.5499	0	47239.14563	1144249.256	245382.0833	673676.4491	822683.381	200488.2478	1044393.838	1282819.457	637107.2731	674692.7126	539.6775576	922217.421	231644.6488
Glucose pyruvate lactate	LC	335.0605776	2.085766667	85622.3518	57450.63693	85140.60731	81348.90398	65661.95577	74420.88058	67753.72192	89848.93938	63320.9639	78044.71836	68819.24564	76272.66356	71371.36457	69545.41211	95602.39872	66347.54966	93966.93004	70537.64898	72259.8727	101739.3499	72157.76934	71221.59782	70402.9433	76399.52012
Glucose-6-phosphate lactate	LC	393.0440582	0.73155	501805.9634	231973.5781	554653.3258	26481.72084	299053.6852	39446.73985	126930.4825	59267.5616	145587.4605	482387.6543	52744.19033	147779.4017	622647.2202	337320.7016	372672.1533	301128.6981	237260.7766	443101.7098	733401.7534	440165.2595	427485.4138	78132.47026	368987.1953	317937.9358
Glutamic acid gamma-methyl ester	LC	203.1028602	0.976733333	22434.92404	27593.82364	70152.28617	29421.17517	90237.73541	24992.01417	31182.02048	42978.49526	42789.07434	37568.54063	46272.28151	32374.19918	4852.609028	48528.07748	34634.13603	39401.36795	41649.02576	44337.12485	55740.49165	31986.5355	68274.78724	31182.18597	66592.89259	71062.71509
Glutaminylalanine	LC	216.0984311	0.652766667	213942.436	185700.2755	101806.5367	165669.6439	152933.2412	112514.1175	131920.5184	143346.5201	130240.4249	55650.50894	153621.4768	70271.56377	171212.1927	169374.2877	129884.8516	106120.27	254222.9291	158014.2863	90953.96025	120118.495	181660.9329	108041.4685	85168.58725	99444.63837
Glutaminylarginine	LC	267.1558996	6.403066667	666411.7488	591934.019	635919.7188	664769.4208	547299.3056	625138.3048	549667.0052	647572.1697	595941.6791	623157.2605	364385.0197	695284.8423	627425.2492	585020.6292	604499.3107	606313.0464	673822.036	662245.9375	570686.4016	595284.2145	632628.1528	690116.2741	622192.1641	605389.3053
Glutaminylcysteine	LC	214.0626549	3.875233333	133133.3381	137565.1881	124027.8325	146790.6942	148328.109	132001.1908	143310.9312	129763.3473	125158.113	140510.6448	134789.2099	145703.8062	146605.3816	124827.8716	136665.7139	121377.9736	157712.1235	131909.4532	120949.011	120757.2448	124043.3003	148550.0469	126415.1441	127761.7805
Glutaminyl-Gamma-glutamate	LC	255.1095051	1.014533333	25507.53544	11538.57016	15401.04866	18436.49389	20604.52847	35512.43309	27612.97871	37388.25922	9957.857503	11938.9332	10532.30124	24173.99988	14797.02122	29511.17097	27552.39366	23797.30052	13217.3557	6836.552343	33229.18179	20926.46222	18400.10293	12805.12618	29126.74315	52977.28167
Glutamylisoleucine	LC	261.1439847	1.596016667	78320.9402	131428.536	83271.6047	124694.2816	181630.7469	224184.854	103586.7468	175020.6506	208250.2567	150078.1992	133858.2624	104736.3703	200737.0252	143956.8982	69454.14572	113302.8326	87901.10984	121370.4926	163679.8033	116961.0196	49366.52154	144775.6545	73467.78479	115415.9237
Glutamylleucine	LC	259.1296253	3.341233333	379000.6429	472272.3782	655736.2872	317239.0007	787866.0645	302844.9517	373784.3233	326256.4997	610503.2502	381340.7578	451944.8056	297773.3072	419905.9521	581420.8563	479105.1391	630248.2446	477514.3545	441068.7187	856512.7249	533778.5467	562322.1312	368186.5839	478794.813	504004.9881
Glutamyltyrosine	LC	309.1091693	2.0383	45750.02802	52975.76754	143542.955	53259.98676	112589.962	39708.17384	45870.94959	78016.19096	110901.8357	60090.74733	79207.61697	39778.10099	80134.32222	90869.06499	106483.5576	51399.4109	71877.64784	84008.80186	100475.6685	87047.8274	113421.6805	64793.13179	126218.3902	115151.418
Glutaric Anhydride	LC	113.0234045	0.668466667	79611.43543	75915.35418	87122.30317	57482.03209	61628.75716	46068.4288	61143.8282	56444.62951	80337.71667	76835.10485	53084.22559	70109.27066	97935.3462	73506.57642	73295.9032	85091.88114	74466.65028	77927.37408	88319.97665	64177.3152	77109.23617	66688.92626	60898.15981	69267.746
Glutarylcarnitine	LC	276.1435565	2.0159	131580.622	89034.99369	176580.7685	106653.9099	291532.6581	128908.7963	209986.1994	226636.9053	175556.869	195036.2276	313722.7725	185765.9077	178764.5592	70016.61186	297776.3434	191187.9681	248062.738	276571.8772	136935.3345	253613.4387	343536.3416	238905.3487	67875.55316	141611.1807
Glu-thr	LC	247.0932396	0.676466667	324261.4924	385903.2218	303770.4972	302138.4067	478035.4837	277429.8358	250593.4114	303752.0983	386532.8624	263140.9281	377049.3067	257526.0302	301331.4974	373014.1549	316540.7402	397238.8332	413840.9853	336130.4991	362888.5384	307972.1326	419188.0557	287206.7618	319613.7916	287773.4115
Gly ala ile	LC	260.1601353	2.72565	585258.2947	713934.3723	752288.238	317849.8432	856129.9457	470570.4593	565080.5668	434326.6036	931301.6278	587029.2968	669533.5268	447318.3538	592723.4087	760434.0472	785649.6963	825113.5638	667053.3191	704232.4809	1116640.789	961202.1071	1133978.506	533928.7967	753239.0991	943998.1054
Gly ala trp	LC	333.1550267	3.442366667	15206.17203	31533.95241	43198.16928	8498.533046	78943.9737	11835.6453	11429.08801	12041.86736	50077.90186	22640.39865	21077.61667	14197.05633	17587.18524	57162.04225	29996.33802	37286.37875	24590.59786	35903.58902	48588.26295	55687.95116	113754.4397	30350.32417	35744.62835	44987.48321
Gly ile	LC	187.1080301	3.258233333	91767.20113	108435.1997	124944.9388	83633.17469	187040.7586	65077.33245	71821.61022	71412.36579	135341.2622	79247.37194	94011.13697	70454.49556	105556.381	153791.6419	97622.00033	112042.3124	95935.30952	102641.8564	172372.1829	122321.8645	145484.2622	76510.96507	84870.50742	119632.5587
Gly phe	LC	223.1075636	2.99595	70803.8706	72138.01415	98415.02547	100685.3383	111147.1585	68544.37595	72883.56266	64191.21417	97502.77608	68085.81573	78806.13207	65950.16365	72159.27094	95648.04125	65062.41567	70851.13359	86528.11975	76805.83611	103000.8743	80737.34252	81090.03349	70820.26611	59634.30911	94570.36595
Gly pro leu	LC	286.1755805	3.240716667	27751.82181	12918.75953	24916.71318	19546.47701	32401.81751	13098.79396	10137.61523	13431.49419	16602.45944	9024.111743	17555.52964	11005.07294	10410.67704	17090.69007	13528.26344	16104.62127	11964.85162	11334.30918	11609.56826	13276.05152	28533.90407	9604.829363	19225.29998	17242.95299
Gly tyr	LC	239.1022088	2.07695	58982.07583	66678.97734	63218.94024	26129.83098	65549.87054	22531.81769	21737.41639	28312.94678	63093.63411	22392.07744	44098.05961	26937.7599	55833.46382	86476.44814	34892.71788	116125.359	34591.72921	37944.55873	70598.15877	48404.39654	84576.80871	23738.72353	55743.94088	37951.48984
Gly tyr ala	LC	310.1391374	1.455566667	72204.13258	70125.6997	108863.312	45906.5014	125070.2618	55214.38036	56116.45408	57329.37743	98982.83933	61432.82188	82457.61553	40767.22504	56438.35027	153928.9924	76883.40949	71355.98751	92067.03378	82968.53464	122554.3999	96353.44993	166285.1342	58432.87722	83493.25252	86157.84448
Gly val leu	LC	288.1911761	3.731783333	10889.04348	19200.49744	33676.18318	744.3365757	28551.33886	9702.839647	9057.428451	3709.088631	53269.1899	21468.59975	10272.91467	8926.149619	5244.465617	20230.92173	17884.98862	60533.5211	21408.52236	34998.67625	28432.22577	67989.57067	60251.57468	14348.12767	25629.50669	28715.5684
Glyceric Acid	GC	189	11.98	323433.1938	2401488.167	1385056.273	553355.8944	2848142.24	1060794.86	1500210.184	823953.398	2016522.661	1640260.967	2581979.001	1511054.655	755960.2692	1354374.655	2001931.489	2470248.269	1430668.614	1746032.497	2430440.999	2750970.647	1978414.048	1085352.603	3105825.996	2145608.158
Glycerol	GC	205	11.06	0	72311275.19	0	74641397.6	26120242.19	73831671.18	30797611.99	71394628.76	71644989.08	60277490.47	43680795.25	0	72715185.16	27541250.29	61416514.9	73851184.65	67220042.73	0	51630937.37	62835518.58	63717653.48	65725894.86	35260746.13	35577911.64
Glycerol 3-Phosphate	LC	171.0055698	0.644916667	300466.7106	66853.17948	82773.55899	91440.64675	417731.8881	98108.38763	41288.9769	61052.31965	74327.38971	38567.69722	61319.79607	196698.4699	259273.948	183400.5051	56047.12426	61978.53034	43484.25251	37191.31477	179536.6966	107810.5746	40773.22126	76330.17928	116679.5312	111463.9419
Glycerol-3-phosphate	GC	357	18.51	160355.7168	220652.3476	432956.5229	463508.9761	526632.0758	1010693.369	676776.1939	464578.2778	150241.7661	179510.5275	491115.0974	386969.8273	211666.5331	852605.7857	470649.3981	671192.6164	148368.5381	101080.7987	502383.033	0	202930.2169	381852.6421	922958.079	969547.154
Glycerophosphocholine	LC	258.1096364	0.630966667	3112144.277	3530514.859	5565992.996	9970145.375	1254035.577	5524288.233	3760118.695	3050155.148	2647017.153	3305852.502	4966442.587	4973421.137	4545186.763	7501176.913	3474439.996	3343174.713	2274468.955	1724952.519	3944281.869	1393572.561	2985274.466	2593083.147	5387682.529	4927387.603
Glycerophospho-n-oleoyl ethanolamine	LC	538.3150085	6.418016667	90446.21388	104983.1235	157798.6376	210229.5336	124736.1931	126738.9786	166567.562	64752.57962	80457.66125	122788.6221	29834.6013	101272.0787	130995.4785	168359.9547	186029.5648	247143.4969	66998.60492	163946.1426	190432.4676	146339.8459	108558.4293	130373.7539	227423.4669	180251.0552
Glyceryl monolinoleate	LC	337.2730171	6.619133333	313841.2292	187548.0969	470985.8133	262012.3079	146908.2354	133605.2323	204149.0166	109256.4496	315602.0791	607563.5065	140625.585	185522.1764	201247.4425	225986.4695	160598.2978	276419.2174	183594.0145	507304.5066	422878.8627	149530.6692	421775.4904	330831.3429	367528.1787	303126.0203
Glycylhydroxyproline	LC	233.0774184	0.644916667	162959.5854	188021.4281	175002.224	160140.3471	238926.4135	148358.4537	122153.1015	142429.4137	214669.6974	128667.519	182883.5346	155530.9088	162811.8947	187434.4599	159018.9855	180833.6295	191701.7754	165424.7952	184978.2495	176053.8846	197441.1362	145378.3562	134046.5336	171272.3477
Glycyl-leucine	LC	189.123158	2.78025	169643.971	187447.6038	194456.0305	176867.1581	240556.1795	134862.0334	149105.1828	132694.557	203507.819	134148.7837	170302.6983	141252.475	180180.5708	199795.237	158991.1897	176478.126	165487.6531	158543.7478	226004.8004	179063.5922	199003.8847	135688.0296	143349.3688	186529.0602
Glycylprolylarginine	LC	329.1924884	6.235766667	1408647.696	1495607.925	1623751.958	1655075.536	1669555.346	1732052.868	1757986.322	1934265.109	1291534.785	1545812.468	1757642.068	1827584.24	1730042.627	1858243.537	1762535.653	1664128.262	1783253.786	1734501.715	1512277.271	1558257.621	1502089.518	1686695.171	1740851.066	2990186.708
Gly-Ile	LC	187.1079788	3.072233333	13627.59153	12561.62514	13292.29252	6917.432213	22539.09117	9016.80253	4742.07631	8465.077274	18676.42737	12262.58723	11776.91716	9970.675357	13094.41188	20719.36624	15881.23719	18045.99438	12449.75587	10030.50485	22393.45979	14223.38381	21394.03341	8870.516828	11658.33271	13603.65204
Glyuranolide	LC	547.28022	6.2982	220709.9669	210823.7561	208190.2207	208463.8547	149945.4003	170760.7419	256464.3943	167313.6394	135957.4687	174027.2992	246169.2512	242103.1906	220616.5236	216464.874	208396.5518	178776.0668	219246.7978	213785.0764	178479.8052	211992.3233	161601.584	190959.6784	191025.5675	188605.4981
Gonal	LC	278.2473377	6.557733333	883310.8577	684727.5415	690732.4818	648088.5227	691576.2464	673662.4746	644328.806	679183.6915	685296.0905	591470.7522	264342.4602	831499.6802	634434.9477	597303.4843	577147.2514	653367.4177	792468.052	684354.0935	623649.857	848535.9333	569315.8148	663957.6487	636932.8765	753846.7996
Goshonoside F2	LC	449.2856301	6.927166667	114979.9326	131142.3224	102664.6728	118860.5512	95230.39956	138362.343	352263.5957	114031.9526	90541.94296	110824.9291	310420.1608	99510.41434	163015.4485	110060.0909	113324.2142	88039.63426	120178.3308	110053.5119	72804.09694	91064.03393	106590.3368	135721.2171	115628.277	104051.8172
Goshuyic acid	LC	242.2110676	6.2431	185496.6241	154022.1471	150319.7663	140315.7274	133944.7916	142622.759	130579.0465	157833.5795	116708.8206	185335.6396	136875.372	151676.8199	129596.8385	140722.3508	115284.1113	151824.2216	146473.6325	162201.8084	140294.5757	154680.8025	147933.0362	143970.6717	140825.5101	157437.8133
GPCho(14:1/20:0)	LC	782.5672323	7.674516667	835429.9121	1303591.95	7157740.709	4789596.687	1142802.263	1221504.091	147894.3097	1849909.363	1393995.767	7592607.023	4321803.017	3208573.418	1908690.163	4933195.407	3062733.502	4036266.735	1473399.275	3131490.396	5925364.887	3702420.983	3268086.564	6117467	4434815.871	1933357.913
GPCho(14:1/20:1)	LC	780.5521081	7.6283	962687.9526	1226755.67	752308.2413	993460.2706	1479118.673	1523026.268	1679722.724	1692022.473	864992.1427	867830.8051	1134501.184	1285993.279	611800.8474	712592.4844	1140820.697	1373933.332	1364940.124	2353804.952	1085206.287	1062201.495	1074526.285	1332353.583	1251852.035	2550555.597
GPCho(15:1/20:1)	LC	794.5661481	7.158716667	409610.727	308917.841	598564.7998	2481505.565	901829.9416	887039.2363	5783.503828	390667.7418	888654.8909	837392.8597	8447.932962	690707.4197	629051.2676	590868.6319	767392.2729	686175.2382	957864.9744	591515.6742	843204.1896	1103804.391	718207.0036	1030956.42	475131.3478	911941.776
GPCho(16:0/16:1)	LC	754.5365128	6.896133333	1001927.663	793901.8103	671229.1768	697652.9207	595466.7825	909273.8189	60238.18171	1416739.756	1175551.243	652762.4903	47099.59669	672884.1282	1160957.102	671273.289	811171.5747	992829.7328	572143.4834	850331.1265	832391.8226	1089323.803	926092.8787	1284383.192	1274415.965	714061.1624
GPCho(18:1/15:0)	LC	768.5498005	7.158716667	197654.6306	174201.0383	372244.4703	1313514.278	277980.3734	594074.9513	5223.296894	448672.801	787104.6833	259958.8589	4289.015625	190601.1149	642630.0529	596506.1138	556659.5933	369489.2438	158860.7494	453026.6022	599001.8087	735644.388	480558.5234	817076.1369	453423.6589	510129.2063
GPCho(18:2/18:2)	LC	782.5678371	6.426433333	18239444.26	18632381.95	23759147.37	32673140.15	46562109.19	25143619.47	20016792.05	15214263.96	30236599.26	30674934	8105629.866	45124680.67	16597460.93	20571555.1	25325385.55	32445505.88	28144613.45	27402669.26	40263190.25	24033935.35	27300117.48	34517499.51	18743763.44	23573804.81
GPCho(18:3/18:3)	LC	778.5345649	6.5114	1358512.712	2022485.441	2067193.088	1960722.472	2561013.758	2559174.281	0	1723534.449	2127213.078	1358139.368	2214189.401	2831855.838	1204181.509	2064578.177	3260512.829	3112121.681	2411541.93	1872244.941	3013843.781	2294111.536	1784956.133	2020483.438	2147851.336	2709233.493
GPCho(20:1/18:3)	LC	810.5980103	7.14325	1964118.612	3184990.24	2552263.332	4768104.374	3496638.972	2898324.564	10041.03612	2998865.899	4848966.149	3510368.784	34732.62679	3505000.077	3942904.114	3098546.106	3568563.02	2898455.163	1685898.469	3033804.718	3816863.482	2090431.826	3719136.491	3922191.808	2302366.942	3093843.528
GPCho(20:1/18:4)	LC	808.5812776	7.489416667	7453948.568	5862082.139	5889334.782	7381818.416	7442843.536	6443639.322	502976.1907	5541835.029	6599508.771	7281737.312	435775.639	6714607.285	7775552.662	4309657.126	6693980.457	7465008.382	9694142.083	8026754.98	7972694.025	6178156.962	6861775.848	7298535.547	6610740.249	6587637.267
GPCho(22:5/16:1)	LC	828.5498394	7.512483333	336714.4352	268467.1953	404767.2873	584891.6202	492783.1246	456328.7966	174963.5894	234548.8387	319033.1582	266434.8717	111142.5021	369100.2207	252453.6801	206939.2776	293122.7643	332303.7298	503309.3204	803956.8675	726480.6791	634399.3579	556769.9017	448145.0478	271753.5531	541305.7737
GPCho(26:2/10:0)	LC	808.5833919	6.772916667	10202343.86	8833790.597	9079028.606	12137996.98	9521641.005	8204067.939	5579008.922	10734325.44	11878728.16	10543361.62	4607229.567	11466726.51	17769214.24	9656778.346	9018794.918	11812112.49	9583161.86	10580189.16	14003788.43	8268533.258	14870679.96	13097203.84	10189680.69	7259665.681
GPEtn(16:1/22:4)	LC	766.5356155	6.981433333	189225.9889	239796.0266	64222.36796	166203.9416	147486.9133	144617.4348	16646.23914	169102.7414	158546.5239	145389.4587	17310.89896	109676.1577	202585.6127	165443.5804	45927.45274	80903.89037	66659.25086	161533.6686	93389.38622	161253.3444	178083.0387	274147.4543	234275.9629	77614.16749
GPEtn(24:4/14:0)	LC	768.5605293	6.726766667	0	90716.20755	0	104570.2847	118695.9507	48234.16619	1201169.502	177573.071	212101.5219	121761.7779	1168484.465	116046.7653	64502.12447	45613.78258	156109.3561	5921.65046	36929.9923	77348.22088	62731.78105	0	123589.5102	83160.24115	0	127604.1721
Grepafloxacin	LC	364.1436681	6.464833333	0	14378.20131	45808.92492	0	0	19574.69746	4550.800829	34313.59144	0	0	16490.14613	11719.57937	5695.370283	10851.60278	16133.19644	0	23608.27649	26560.70173	23472.33801	10873.48178	5028.751093	5622.137549	11579.46085	243440.6119
Guanidylic acid (guanosine monophosphate)	LC	364.0644211	1.06895	996509.0345	1050477.507	871240.8096	794124.906	1106143.854	1018437.849	1006544.155	1105725.157	914322.1181	1111080.276	987048.7583	985372.3158	561971.355	944160.9899	1106846.718	1107701.437	1030294.244	1043002.056	970814.3024	1081874.867	957032.2415	998780.3852	998584.3787	883211.464
Guanine	LC	152.0564804	2.008266667	407942.3612	260355.1282	352792.865	583221.9827	308037.2076	292437.6431	277708.8306	287106.3483	262230.2955	294965.141	324639.3848	342485.3609	252671.5299	292393.2405	367661.9042	248153.9077	507586.9898	327294.523	413856.817	269341.7809	284465.712	363989.6092	330266.396	347745.3787
Guanosine	LC	282.0841312	2.046133333	451152.5969	239124.9272	411631.2458	594619.9995	308721.9956	295761.1562	275694.2652	310234.2192	290457.9516	316841.1004	322025.5321	349112.755	237922.5912	318654.1925	362330.3951	282279.6673	588279.3713	349711.0855	422628.9798	308348.9358	303288.6141	354286.3923	359818.9798	356574.4744
Guanosine 5'-monophosphate	LC	362.0504114	1.147866667	811991.165	918312.1494	693835.0476	572738.1897	1074790.297	873788.0872	754079.8356	947546.1127	823214.2807	861363.9046	786205.715	669198.4346	467407.6047	897991.7691	932642.0912	961201.8964	940995.6794	816985.1903	797874.6337	896552.1619	928829.3726	739934.06	913205.973	674684.3206
Harmol glucuronide	LC	339.1002283	5.650216667	0	92139.36194	5794.404138	3366.992072	31980.21484	95822.4596	12124.97987	2443.615406	118825.1665	19546.27132	307568.5363	0	0	1183.8595	34252.49517	20110.27391	119579.3038	21828.74835	4385.691691	62248.73462	25434.57852	2820.735501	33297.68096	33722.25163
Heptadecanoic acid	GC	117	23.3	0	0	88648.08764	83520.22566	81466.85101	68923.98458	81544.88422	69484.68614	95824.50329	126109.615	81368.93719	100984.6982	64476.8591	85298.81477	81561.87611	94852.86755	85765.96138	95910.44143	102660.6036	51292.29329	79553.96187	73131.97458	84114.5278	72071.56322
Heptadecasphinganine	LC	288.2891568	6.12025	1347841.166	3211496.568	1001653	2762099.844	1545340.939	1421888.081	1361596.569	3799365.595	1130017.22	1508696.018	1045558.223	1299186.372	1081469.221	1466388.875	1960838.403	1701893.344	3145311.603	889928.5087	1090588.579	1066354.11	815643.5142	804626.346	1673618.819	1290455.203
Heptaethylene glycol monododecyl ether	LC	493.3717881	6.730683333	348486.5343	328867.2851	382584.0825	423473.6978	282616.4217	283249.261	397434.1915	195988.4781	276975.4226	323268.5486	361054.5969	346014.0141	304688.9881	318479.1583	252565.0554	234910.3827	329413.184	372372.0561	330775.8929	297144.9271	302074.8263	290824.3495	275010.0239	283793.8019
Heteroxanthin	LC	618.4561147	6.603783333	278776.354	324101.5053	432667.56	347494.8109	413374.1457	790524.4412	331592.5131	585369.9889	347889.0847	389633.9174	467276.746	682728.2982	517168.0913	578979.0833	759803.5789	723750.426	633797.3177	349398.9292	420414.3022	622351.5411	501833.6751	1095707.241	593772.2082	557093.8513
Hexadecanamide	LC	256.2630559	6.097833333	762879.9604	717083.1588	960889.6748	902016.1918	795726.9469	875147.1594	538194.9555	441202.9883	848821.6177	691637.3277	649081.5569	785396.9025	738387.951	661680.2251	528906.135	490441.7597	810277.362	793426.1114	717203.0666	755968.7205	801843.8754	770866.1566	578088.8211	503971.6221
Hexadecanedioate	LC	283.1912011	6.785883333	20150.89066	15668.53472	36872.34776	28227.94934	18931.28286	70570.39076	10758.28772	62269.35585	20386.69812	16688.85476	14239.34947	15377.86888	20220.0957	20776.97159	16307.19803	17354.01201	18692.76019	19329.90334	12428.18244	22001.3433	14623.90271	21154.52169	17285.88782	15061.20974
Hexadecanedioic acid	LC	345.2279331	6.16995	11368.72027	0	28518.50301	7921.847379	202352.0458	175885.6494	5383.87044	42221.65716	169690.7223	32040.00823	18178.83258	3138.112929	17981.40179	39825.797	2473.851797	41570.20732	15823.85691	36306.03644	12606.80393	98327.09751	98247.49083	78207.63964	12007.94443	27659.03696
Hexamethoxymethyl melamine	LC	391.2291739	6.028766667	16144143.74	16636996.77	16653104.8	17784990.91	16854174.54	17643655.17	18446116.16	18390546.34	16477357.87	17482575.53	16538311.34	18492338.07	16391736.96	16524406.79	18040520.15	17378406.9	17827140.57	16929582.47	16559180.03	16677429.5	16427729.22	18264682.49	18123788.4	17064253
Hexamethylene tetramine	LC	141.1132602	7.651416667	638699.5013	628821.5164	684842.3434	692451.747	580820.7807	667893.4555	709102.1252	670319.1677	536972.1495	704784.7749	725693.615	780692.1311	643858.7817	683237.3208	686711.3327	664754.9144	668401.4526	641284.2251	627152.0084	619636.1118	572314.7968	744281.7017	658957.2198	645053.3993
Hexanoyllysine	LC	243.1710056	4.473166667	13186.17535	16428.79301	29486.63649	6317.417908	43023.62738	14255.39902	10307.04056	8091.440348	54076.53086	13334.27382	15205.72287	5548.327574	7570.142383	37462.47821	15747.7231	38607.17423	9956.403895	19111.66217	28890.70918	26431.09246	33943.09808	19791.94112	20512.2326	14586.83124
Hibifolin	LC	539.0666714	1.21755	63161.33297	750777.8744	463662.5556	334365.7562	399998.883	856486.279	847239.4938	636666.7513	283429.4486	596907.1207	807713.608	184240.1901	501190.4926	331036.9019	533646.3528	170960.8503	672586.3867	590665.6711	422111.2482	670528.3316	582299.4556	340392.5852	400745.5031	380771.117
Hippuric acid	LC	178.0501531	4.29875	538758.82	208508.472	415925.7319	427638.7335	487557.9286	430503.3916	305143.8204	416199.9454	378349.9095	347803.048	383559.3464	366511.6145	392259.6102	464397.9411	356238.3975	259150.6871	437971.421	359790.7007	263221.1115	310656.0874	369578.622	332287.9532	409198.3465	498614.3774
His leu	LC	269.1602136	1.28355	167786.4512	172169.0924	233687.9232	184750.6639	272268.7047	131771.0691	125990.1761	139603.3048	210915.9484	130942.5387	192530.7365	121400.6245	140112.7879	294242.878	143360.718	186840.2785	174696.7444	181273.2933	249943.5026	187671.4487	213214.7983	155709.5334	165766.3303	193283.4735
His phe	LC	303.1446883	2.023283333	81554.51449	85735.8619	142402.0171	86342.79921	225443.0996	7653.853112	60267.54499	95959.58748	161224.4826	21896.50322	137354.7789	81516.30775	44628.61557	216369.3511	105142.5562	175912.9771	111966.1665	141939.494	148009.4742	112821.6625	174824.3903	148498.259	81707.91124	125916.714
His pro phe	LC	400.197266	2.842766667	67880.42371	183979.204	99937.75218	26043.60578	68460.79692	58103.71595	82412.99843	25932.60424	163309.0236	161062.0115	96930.90551	67227.1835	111880.749	217951.7447	120561.2275	190164.8108	76811.45218	132200.3176	132701.4639	148011.6956	150653.2809	43922.93204	107500.1286	178259.6745
His val	LC	255.1446636	0.756866667	15997.23811	97182.04758	166742.5436	45003.55813	85125.92502	21399.08691	259055.979	24535.98633	192929.34	580418.6259	227999.8543	423076.7342	75558.55486	42315.80961	196040.4303	123738.7873	12198.5496	104347.6481	113270.0946	142432.8845	449648.758	29385.03463	180856.2933	102548.6434
His val ile	LC	368.2285823	2.788066667	9510.30169	54908.23188	18312.37968	0	56179.79146	8236.495249	3482.677016	6867.165986	98527.54042	22523.30564	8125.155785	5128.501235	11323.15737	30918.70209	28161.45776	97873.29076	15468.20028	36454.72131	25081.40246	83319.37258	77649.77913	9584.834675	44206.4123	42613.42269
Histamine	LC	112.0870994	0.53155	189302.8182	266106.9948	129940.3147	260193.3708	357820.7708	266538.0156	242900.4565	146459.7615	266526.8606	312832.2471	233689.4559	393285.6389	151704.2263	470006.3549	280592.9652	137394.2488	198148.1478	204770.43	279706.8642	197709.5732	171897.6473	184295.4489	240085.0022	354083.9847
Histidinal	LC	181.1080769	0.623583333	300112.8832	363877.7788	193106.2595	326166.9448	239477.3634	279047.2653	280750.5071	278393.7568	228366.9994	146361.3597	268463.0235	216352.7017	199606.9379	300514.8174	334273.4384	324374.3846	275500.1031	318695.9437	201675.3461	247613.1939	252459.2232	384121.079	266725.0203	267839.3776
Histidylglutamine	LC	248.1124381	0.922966667	179512.7095	141681.8094	478360.1425	275798.1053	324928.2125	93314.99862	239390.2963	174676.5869	222560.9786	324008.8323	231089.365	287569.4921	220120.8471	119218.6577	330161.5464	183945.5943	297890.5936	214597.4427	327876.3336	196712.8253	255246.4963	175117.6445	248829.3588	223007.1186
Histidylglycine	LC	195.0875379	1.860733333	137228.9998	131672.5002	130719.1703	123802.1967	115522.881	131141.2938	141556.1949	122501.8597	115204.4424	134303.7236	124517.5589	134347.7864	152939.519	101163.1919	115634.5877	115293.786	113675.7548	128376.3111	106007.4901	124625.4725	114416.5965	128789.2037	147604.7945	119093.3005
Homoanserine	LC	253.1302458	0.613433333	22483.0941	32567.96483	46324.41377	22617.28196	52759.58504	32174.75732	65281.8808	20245.63048	57472.5609	170728.1334	64614.71386	125184.3417	24060.33132	38740.62368	52829.81279	38246.83689	14044.7534	38719.98573	40610.03863	50450.77644	127543.5392	31553.50993	59182.0066	35566.34694
Homoarginine	LC	189.1344235	0.623583333	32877.43324	36340.17743	74511.43156	45145.43425	39911.61679	47128.32111	48963.52864	13387.56759	26980.36558	24786.95571	21568.73485	64352.44789	22370.56622	32131.18931	35980.30169	19503.3602	17688.28415	22257.67364	35387.36388	21662.47415	43485.16321	48718.78069	10523.69032	20314.78599
Homocarnosine	LC	241.1290755	0.623583333	28922735.58	41054851.44	28790533.87	44889382.31	27802951.48	46094024.55	42749451.59	38780466.47	43913346.1	36278222.98	29648637.78	38635456.85	40291338.74	36251431.64	37037193.85	44487166	27806220.51	42588451.89	39384485.47	40421337.63	32142246.17	43988606.48	42243602.59	36507651.98
Homoserine	LC	84.04477499	0.726816667	111039.5978	72510.64686	101505.2352	128943.1262	97293.95611	99004.51995	116204.2296	88746.58062	67195.46864	103376.7335	95813.97395	125006.545	105540.0973	109494.0424	98253.92589	85090.97275	139340.8807	89019.84772	113662.1964	100333.8002	106017.8758	91731.4969	90015.33433	94088.27546
HT-2 Toxin	LC	425.2138069	6.57275	547434.8718	215561.3672	166550.0181	185475.8453	157187.6504	229175.282	144013.832	197214.6954	164933.2516	73913.59636	65997.55317	212862.36	231058.8054	89873.80427	171188.4621	120049.8131	449341.4288	167437.7315	83538.73425	220386.3651	82108.33005	104046.8373	181804.2425	148723.1286
Hydroxybuprenorphine	LC	504.2706518	6.650666667	57497.2347	97657.37795	123351.5881	102767.5007	53008.88561	71832.93716	298043.9016	60970.40427	87389.4027	80894.65783	192279.9076	64088.61655	78009.54555	100242.2491	73565.31451	102228.5445	50699.51678	100442.745	105316.5951	100651.5619	82308.53028	75871.04308	133324.1952	128144.2527
Hydroxysebacic acid	LC	217.1075367	5.805016667	37378.83756	28885.91234	100962.9965	22935.33516	337494.6762	284249.2843	23931.71037	237271.4626	440304.9979	78122.03249	50520.91073	16585.14893	73473.43575	88318.41909	33931.18475	113904.9559	101407.3079	143127.8265	24122.39677	239583.4966	477459.1883	209940.5612	44300.76947	103252.8643
Hydroxysepiapterin	LC	254.0866155	1.8997	14482.98231	17309.49125	14896.86538	15151.74968	12181.03269	15460.22968	11342.88406	13917.20668	14552.26503	13253.20549	14561.20969	13410.27263	17423.48142	15797.91343	15854.92735	12060.14487	13240.33991	14082.72673	12160.49896	13887.09784	17111.71259	13262.59262	14186.98167	15743.7818
Hydroxysuberic acid	LC	189.0760901	3.767283333	8297.885244	3747.726395	12570.04261	7136.945202	16493.57768	28886.52452	5048.780233	31503.9456	29965.64764	8261.196851	6413.328553	5610.211049	8923.806398	6556.159767	2995.371262	10389.71755	11678.06505	12998.73495	4527.733982	14385.15932	27984.30351	23149.4328	5204.83427	10823.83062
Hydroxyzine	LC	379.1561673	5.95925	0	2591.945898	23979.55335	0	18459.77957	7728.110333	21313.61755	46420.35951	9748.127119	0	4835.953621	24851.20995	22334.41225	43171.75812	19366.53551	23533.00066	2762.924345	10110.43097	27016.75022	6809.142493	5306.10757	9153.149961	44743.44004	181742.1802
Hypaphorine	LC	247.1437582	3.22515	110417.3845	99156.99968	92280.12111	220716.598	143568.4466	107638.747	78737.73432	102121.0673	216869.7304	374812.4189	234110.8419	125768.7192	739003.2057	201097.4933	85950.31129	52903.66984	47301.67042	113788.9179	77658.15246	63668.51201	160842.8232	77971.34333	150826.8084	150736.7315
Hypoglycin B	LC	269.114093	3.512783333	4640.77203	6458.352368	10460.44028	1230.745526	5156.192315	15789.59521	1187.409559	3662.586612	31450.46196	76678.97793	82779.57437	125006.8885	81326.12694	80782.88305	1080.01532	37286.11584	6062.969894	2085.466948	12543.17273	15953.40858	5063.989389	1307.292266	32272.60067	8178.869978
Hypoxanthine	LC	273.0838166	1.206383333	220072.3576	26107.95764	77230.95863	697336.9388	329299.4089	291750.6088	195930.6224	454555.1088	53999.32463	148937.7082	189587.6883	205057.3471	142356.8767	76737.26308	12450.7026	48906.2839	208473.3381	46275.27668	48885.49093	30830.4756	44878.72038	122271.8248	77325.09816	145565.9286
Icaridin	LC	247.20116	4.636283333	7982.836948	6234.540223	28966.02806	16077.32244	21873.04889	35530.91284	14357.91767	26473.52991	23287.99295	11996.08277	11304.85235	5508.180668	7932.832359	13598.53832	16033.70351	15572.64109	23609.29279	12849.7012	5098.15303	15870.69581	25157.80763	16771.03096	11581.16722	10392.44484
Icariside B8	LC	389.2136168	6.05975	115161.8668	116098.9144	148216.249	142073.1975	148116.8767	197799.3384	165561.8465	189657.4829	161811.1118	139378.6761	116034.9059	181939.3867	127643.0962	142584.4307	140132.2444	179008.6087	159179.2239	117906.0729	148679.9547	185755.8538	165328.8673	169441.4509	170393.6813	151373.1178
Ile ala	LC	203.1388283	2.008266667	379655.2419	306627.3737	377614.1745	164193.9378	476291.7181	170135.3696	167528.4944	158435.2267	411308.6494	175570.8243	332554.2468	188007.9944	275205.393	697459.2631	365144.9385	664507.8951	225990.2906	395004.3866	398031.0913	402042.132	505984.6942	302889.0978	352814.7591	317053.6979
Ile ala thr	LC	286.1755899	2.741133333	82043.87722	216139.4782	147426.7699	30130.6286	99209.26421	43794.17269	61980.45506	46970.09539	218487.7576	112899.6663	117422.075	34169.74202	61301.03529	309082.3299	150453.7848	498955.0781	54266.49917	140636.5872	378046.9661	207394.716	330520.0322	37778.65655	170933.2075	217413.01
Ile arg leu	LC	401.2864581	3.684833333	3270.696502	47286.27363	45553.18047	0	33072.58439	4527.995742	31060.56218	0	405969.0319	54375.31019	1143.689175	3771.70072	12961.63134	72663.5036	36299.64714	181095.6935	0	67454.1409	77327.04157	115172.1528	86122.72572	26764.20811	35996.58424	66918.93518
Ile gly	LC	189.1231357	2.008266667	510748.5994	547309.4456	500973.3668	216084.5939	653920.5635	248693.5441	312386.6278	285162.5497	613559.8009	269142.9746	491178.6753	271602.8565	462764.3436	799934.431	488366.8591	808324.1945	356715.0598	494559.5387	572762.8599	511038.0819	685145.477	355266.4859	486230.4963	438843.7234
Ile ile	LC	245.185595	3.411566667	26731.38059	57296.52286	80809.62307	19666.38888	154426.2639	24873.00439	20653.25114	13765.06007	158383.7024	49380.41198	28691.37354	10061.45934	22334.97236	97027.85831	31441.43908	127895.8242	33190.29793	81879.16065	109657.1836	80813.4383	123876.5015	48830.14412	50936.9525	57128.53812
Ile leu	LC	245.1856052	3.708316667	1475488.167	1691239.891	2072477.064	499676.5582	2113100.63	1352642.059	1172221.746	711244.9946	2519781.945	2189291.008	1396560.304	1003943.002	1244829.017	2611112.39	1702061.492	3123282.377	966604.409	2686327.203	2105702.262	2144786.851	1979050.082	1873953.403	1461349.653	2487473.692
Ile phe	LC	279.1697311	4.16915	268090.3524	272997.5594	368661.4414	54576.62306	433997.1058	210355.6512	130346.3619	122331.7833	421950.1849	223083.1652	200685.0374	117397.6707	126227.6199	468357.0234	217083.0861	567862.7913	159299.6603	371981.2348	420190.9292	422679.8766	451117.4055	281795.5709	316262.957	252104.2014
Ile pro ile	LC	342.2380213	4.440533333	138414.4305	92566.28554	143210.3068	42321.52373	146595.2224	62410.69505	54163.80157	65584.81442	113218.7098	88916.75023	120611.6949	54500.79603	77668.46616	233271.2617	132943.521	164998.1771	90101.53671	74389.25064	186380.1328	142612.6258	280360.4159	39921.25218	131463.26	117311.823
Ile pro met	LC	360.1944331	3.575466667	10257.14397	36629.18911	24099.11968	3005.377996	25874.7305	8946.900034	17207.27617	11998.82789	38362.1619	34946.37489	17023.63742	13386.83564	20370.81397	38882.81209	35499.2844	39013.12224	6684.105408	21789.50155	36955.73425	42063.53586	71614.89332	4999.617854	42867.89995	48540.57637
Ile thr	LC	233.1491204	1.510216667	408638.3074	278974.9761	435658.1922	178370.5079	639126.1919	199029.3547	189096.3531	209030.7509	387054.239	241445.2963	357230.4717	195466.6208	289017.8021	560909.1598	306837.3836	507591.1769	294596.3108	317163.134	495836.0908	356294.0868	569694.4067	228023.5754	389896.4334	358696.5213
Ile tyr	LC	295.1646168	2.9725	82047.30015	73327.97713	152152.1226	39432.4594	185759.3281	81419.54972	58225.36912	52326.43924	193130.9764	77955.1443	104525.3496	42500.34015	74317.09382	236930.3857	106080.6681	197330.7774	95997.38617	149969.9986	187064.6585	190272.7631	274510.188	118374.4079	116076.9693	114769.2119
Ile-trp	LC	318.180629	4.82005	9298.412648	16173.53259	27575.51594	927.9413506	63391.12534	13445.3791	7871.911942	10149.47887	52875.73315	17673.98558	16061.61571	7483.618347	6451.793198	35923.95625	14533.72128	25721.65234	8143.748118	25509.18391	36311.84308	37126.45477	44361.60626	19934.36301	20347.8471	17028.84423
Indole	LC	118.0652225	6.250883333	121832.3886	128629.3665	125081.4306	116359.9242	126003.2838	117336.3633	109731.6562	67070.17064	117428.5945	82138.44167	128598.8838	125915.2557	98103.26533	127913.0054	126965.1034	66401.29568	125701.9348	91645.57248	130633.716	124246.5417	90065.78551	127558.16	140856.6594	110227.1895
Indole-3-acetyl-glutamine	LC	337.0862224	5.893466667	0	29124.14933	909.1531265	0	15763.31006	27481.87869	2259.351222	889.1938937	37734.75805	1590.926239	101016.4862	0	0	991.6186073	8975.562089	8101.16926	34266.49497	9879.167276	1044.1329	16908.90802	5484.608581	0	11525.57605	10094.56891
Indole-3-acetyl-l-glutamic acid	LC	305.1159513	4.773016667	0	42210.35019	4589.753534	0	3332.575478	37924.10494	11607.59298	2979.629857	36290.91655	6783.177288	117143.1293	0	0	5601.398671	23385.22968	11949.10343	36427.2441	6838.437686	3453.522448	34522.15267	14064.42841	0	11300.82763	10887.95664
Indole-3-Carboxaldehyde	LC	146.0598644	3.08795	112976.1058	116730.8887	117022.3402	155974.925	132595.8872	103655.7665	103881.9147	121032.6414	91564.35862	127275.7167	114546.0892	122731.4679	97272.78014	131021.6803	102346.4883	95048.22625	144549.2504	110037.6319	101186.1637	119213.0209	114530.5061	102658.125	108359.198	114921.6257
Indole-3-lactic acid	LC	188.0704046	3.09575	2214433.128	2361724.712	2421375.207	3147063.875	2669670.202	2257685.327	2107093.187	2482241.45	1838641.516	2520783.425	2287214.637	2412547.117	2057895.97	2656716.208	2079587.805	1913507.301	2865028.38	2125299.322	1914815.955	2361566.867	2363873.938	2081023.272	2143672.308	2256568.304
Indoline	LC	120.0808393	2.53965	3166320.237	3801944.939	3518582.844	3828395.883	3515691.433	3034288.13	2894644.271	3024869.856	3068698.036	3358495.955	3465935.626	2940422.02	2931156.839	3825505.533	3107242.097	3316619.792	3855838.612	3364062.925	4108645.164	3297997.973	3959817.843	2615316.962	3082784.325	3388498.254
Ingenol	LC	366.2280973	5.8739	15911.36965	23609.94785	57340.58054	29691.71082	30290.2387	80770.12892	41932.71391	95835.42397	0	1891.869132	100377.464	93015.62522	63953.37224	40073.40648	44323.04973	48724.51329	42709.70984	60506.92848	70528.18466	58705.77966	43047.53326	38462.14226	25550.43389	79335.30321
Inosine	LC	291.0693535	2.038316667	1023475.459	899293.4776	1064613.486	1415841.017	992547.7372	1137268.699	1038344.861	1073428.165	1023854.692	1173288.082	1131538.987	1279993.497	910141.4174	988888.0051	1179848.973	1046094.603	1111917.994	1055438.963	1021895.708	945861.3263	975279.2751	1081389.06	1183318.458	1215474.997
Inosine 2'-phosphate	LC	347.0393777	1.179033333	72077937.36	96730147.1	63463757.77	41453675.3	81659190.24	70099266.94	65578864.78	91506339.73	86065970.51	74381188.07	68314264.02	65161908.77	76326065.53	79687275.89	75744630	94190412.61	64267537.37	80062310.61	70726160.26	81533695.54	84690247.77	72215436.74	77010781.47	71789589.87
Inosine 5'-monophosphate	LC	695.0872142	0.723716667	662231.5332	1289009.882	530121.463	194915.7158	762638.1965	627061.4392	625292.3798	871381.2636	984716.1908	678387.3347	752529.3579	543140.3727	697967.6197	656174.144	697979.3618	1077796.865	502341.5979	867360.0349	589331.5002	933163.527	1046186.888	770783.6857	613792.0263	571423.7242
Inositol	GC	318	21.86	998544.2473	167120.6239	111646.9233	585873.7247	149939.3837	512539.5408	174332.8467	204669.4439	668895.5245	250697.8294	626748.5476	596833.5257	532624.5195	616564.7724	440889.2568	179721.3674	416398.2041	197105.4053	572159.7054	566833.111	536655.6824	340204.6717	767832.8426	776981.8875
IOX2	LC	353.1158238	5.5163	22646.67655	0	35294.20199	23284.77372	78158.35915	7433.585449	5985.448684	13682.90357	919.145687	6611.572949	41269.83082	5477.778984	0	863.0912831	1270.574442	0	41847.61366	25843.18788	9332.207936	5267.607942	5708.543947	26312.80854	8018.528771	34728.66257
Isobutyl 4-hydroxybenzoate	LC	239.0920846	6.241833333	88505.34911	91360.60715	84003.2233	85091.72605	72250.48819	70504.88684	62098.72286	70021.07265	85191.23852	89991.41052	78549.83779	82926.94096	79588.75031	67745.22686	71160.69825	60837.23037	73944.79649	82195.90401	87986.22379	76259.90614	79791.40321	78056.09747	70968.22795	72881.76216
Isobutyryl carnitine	LC	232.1540253	4.628483333	9006.8162	17926.59843	13053.5268	6429.307672	53701.72347	49881.55499	12188.24011	51434.77188	56677.76264	18236.70436	13376.86206	5004.66875	15232.81859	19700.00542	5551.382884	15463.77139	15593.23135	25634.13145	29125.21178	34591.78761	60804.86034	35156.85054	15397.02003	27916.05862
Isocaffeine	LC	195.0875147	2.108866667	117998.6885	116741.4671	134709.9148	135575.536	117976.8309	152239.6147	123698.5293	134288.2684	116656.9678	123452.0828	117944.7937	137865.2188	127648.4826	120623.7512	114886.2303	120959.5231	138370.1172	139208.8721	124441.1779	117630.7364	108092.9952	129121.4585	133281.6403	132203.2621
Isocitric acid	LC	191.0189725	2.0383	26425.33781	39639.93189	38857.30956	47583.57769	41174.80628	42879.70806	41541.03947	48852.37626	35937.03043	47809.54732	47971.29436	28831.66971	48373.53216	32527.43785	44430.13492	26584.74325	50240.28471	40007.59705	37317.03119	45168.84239	39511.32351	33564.13318	37607.65248	42056.17745
Isoguanosine	LC	284.0982942	2.008266667	727027.6123	420666.8703	663095.8871	1035412.984	562007.8213	517030.8231	509632.6099	502485.366	419687.1742	502459.5686	601122.661	576652.1447	436790.7931	506660.9667	639282.1139	500509.2536	853992.0621	568885.9774	704370.3428	489241.1821	438558.5594	653407.143	606015.8393	549403.4495
Isoindoline	LC	119.0730062	3.1722	592867.0128	562873.2485	523476.5919	642553.9988	482123.3746	575225.606	575620.292	566710.0462	457786.9543	573893.2491	519025.1076	613952.095	568056.7617	520005.6541	559803.0227	482412.0033	574228.9252	514873.3693	366597.0292	518203.1597	489326.2848	620399.7107	508286.9397	489459.1851
Isoleucylarginine	LC	288.2024074	1.022933333	208192.4091	280061.0984	420519.9463	59273.50179	362855.0139	152041.2259	110559.0029	89961.1998	505675.3177	249369.5684	194218.634	136887.911	138991.1263	574962.4164	348911.6514	905644.1597	118916.2039	386484.2411	459355.4162	449841.6252	511043.7526	208502.2181	443968.2271	282001.4765
Isoleucyl-Asparagine	LC	244.1298504	1.21755	127043.3759	101747.6267	225344.2317	30379.5789	171024.8982	82369.49489	97567.32906	44525.40851	153648.5142	255508.582	103692.137	85382.2761	98385.07982	257039.1315	143717.7482	228259.7051	88204.09041	214853.5312	226942.8121	142872.0665	219627.0515	116945.8469	170501.3458	343101.906
Isoleucyl-Aspartate	LC	245.113922	3.1841	111650.9789	138051.7449	75090.75678	150412.3394	170555.1099	133877.978	84476.89488	139817.1249	146467.6172	107698.7455	149638.4825	102158.1835	111693.8345	133451.2394	101433.0672	136968.2307	148346.488	97961.1771	156055.3169	106630.1185	113530.296	70289.63564	104798.6806	95577.68737
Isoleucyllysine	LC	260.1964307	0.938083333	4277.786506	13781.21829	13271.54318	4295.206424	25689.77449	0	2072.799627	0	18227.21269	14054.84635	12490.95185	3262.970324	2956.612191	25804.35277	15217.62107	24538.77857	4235.170488	16340.90767	16600.80195	7410.476635	18558.24165	5401.431647	12742.21772	12389.82992
Isoleucyl-Serine	LC	217.1187696	1.390133333	251468.669	272793.7732	317856.4686	108895.3452	435925.0144	143263.2953	133903.5759	145810.1917	443190.7123	199340.4814	229984.7966	133753.7686	259982.6805	464806.7785	257210.3036	562061.4771	185741.4635	280386.4003	382283.2592	301818.6607	415482.3502	193053.2214	297232.8366	335106.2327
Isoleucyl-Valine	LC	229.1552577	3.3721	15639.19276	7920.13549	23010.12754	10078.08715	33080.02451	8462.093937	7696.528729	6011.121917	14477.80535	9091.749233	15982.28493	8166.590732	8640.851508	24667.0261	10282.64108	19191.143	12450.46149	13015.85535	15686.54539	12052.10932	18011.09442	14813.18183	10126.235	12234.66661
Isoneotheaflavin	LC	565.1291188	0.585933333	1685986.14	2179024.442	1291508.617	2375093.721	1500178.497	2675423.938	2213707.631	2018266.781	1706341.435	884899.214	1522219.615	1631652.359	1461139.479	1703723.504	2183925.598	2181603.532	1513942.587	2127223.39	1240212.103	1846509.157	1686171.214	2283414.512	2057355.024	1636900.101
Isoosajin	LC	403.1579214	6.7227	58443.7169	74011.66139	83904.71027	94612.18896	82254.46477	60081.45416	227774.2364	72405.15346	60245.22318	92208.24678	117391.9973	78151.51639	65625.35562	85279.38322	78003.13739	69614.55463	72295.17047	84975.98765	87593.89027	79257.768	75814.85833	74492.26935	102524.7332	77991.23815
Isophthalic acid	LC	165.0184426	7.120466667	11298.14679	9883.631312	11505.42493	12261.72317	9823.318163	19845.89491	7684.577574	8294.607262	9150.296678	33143.06653	10379.1271	7590.311285	24948.03141	44733.36882	10025.58416	19676.99868	10676.48939	12057.49246	9762.879132	13006.28689	10226.34781	10154.41496	11778.54025	46527.64998
Isoprocarb	LC	211.1437615	3.042516667	53944.19834	47524.25356	52192.02886	62043.04446	45478.26468	56680.75596	53452.295	53974.00478	49005.79401	54921.72397	52427.17342	56825.02309	52482.33874	46599.54339	52642.42397	53350.34502	56030.52578	51793.31994	42071.06029	48008.3815	43067.94198	59989.82007	51202.65723	53324.35372
Isopropyl beta-D-glucoside	LC	187.0963222	3.11915	18843.29962	23007.56031	29233.71118	26143.80108	22210.31047	31841.95619	24201.1733	29519.70944	21720.63858	28522.44421	24552.86124	27993.14823	33673.60907	21400.3184	18229.35648	24801.95172	25184.5093	23892.96986	24581.91571	27269.49417	27659.63139	24568.89868	24475.23184	28659.9081
Isovalerylcarnitine	LC	246.1695653	3.13475	5374652.925	3470140.668	7377746.892	6961579.52	5572317.159	7971359.832	4223664.563	6536398.28	4025840.05	7894000.082	5397150.707	8427770.481	8603083.392	3767972.367	2656975.526	4832428.866	5761437.342	4448759.759	7879258.514	8358685.638	8265171.562	4588462.391	4877755.492	6243610.317
Kaempferol 3-rhamno-glucoside	LC	559.1499824	2.469733333	123481.7809	113113.1879	147405.0646	216352.7054	92215.24577	214483.9669	165202.0456	156026.7651	102813.0129	237451.6327	137850.6502	169503.1758	225943.9962	162483.2588	182115.0492	93124.42885	191413.2624	200089.0895	166293.0894	120290.1261	135712.5046	192316.1915	173983.1763	221456.9947
KAPA	LC	188.1278907	4.636283333	318721.6667	253885.4145	1002341.461	645374.528	827037.2197	1618670.685	571410.6898	1046896.486	839403.718	418543.632	383472.6477	271072.0267	395556.1725	447059.76	707554.4512	728846.3012	925094.3181	427098.5165	273798.7888	575964.1546	844451.8279	624452.4664	347706.9565	398974.7742
Ketoisophorone	LC	153.0908356	4.636283333	14364.24223	11726.46035	32745.26016	25466.97313	32505.67648	57545.26111	23980.1693	38407.57183	30375.78741	17100.79962	15746.71256	12547.5166	15549.8788	18147.40185	26410.00556	27177.31716	32565.89024	18288.51161	12738.72643	23938.45013	31715.36941	26865.69827	16479.02383	17803.94177
Koninginin E	LC	337.2002289	6.642083333	690957.0604	590019.3862	484945.06	455422.9366	544017.5032	427181.3692	550127.4464	512443.6865	484717.4967	478388.3881	434155.3876	476741.383	500812.2463	418486.3309	463607.4508	438147.1325	447652.4542	439150.0279	497479.3439	421022.7701	391870.4087	466664.5945	444825.0277	447682.5745
Kynurenine	LC	209.0917881	2.2575	149240.2778	135590.7094	126793.1948	127062.4839	209600.8525	270395.3959	137570.4752	109782.7806	136753.9606	144744.3963	154564.4428	149756.633	168013.5899	163723.3345	99191.14211	81479.0758	358217.8986	170649.6652	152308.3065	167983.9214	164659.9952	162581.0795	148476.5371	116571.655
Lactic acid	GC	117	7.5	102010715.2	122966903.7	102389292.5	97432917.73	0	0	0	31899935.5	127346305.7	76738259.02	111557766.7	103764374.1	29404360.13	113869129.5	32361289.52	33939222.31	110817148	110154955.8	127245896.6	115727898.1	0	0	31757074.1	0
Laflunimus	LC	349.0536487	0.726816667	9875677.449	11830841.76	8742742.728	6883782.432	10006883.58	10718513.69	10305693.33	12747948.07	10923772.81	10551875.9	10593550.35	10602945.97	10220932.59	10055972.78	9908237.957	11878864.5	9543290.46	10576970.33	8672044.937	10743659.75	9682145.167	11642638.51	9841672.902	8752567.061
L-alanyl-l-proline	LC	187.1075293	1.13	139929.1108	146271.8175	178983.9091	104945.8822	234609.3126	96250.93215	99653.35371	121119.5294	129672.5836	111342.5194	168343.5966	123898.1901	91721.1568	201695.31	121061.0829	155446.131	135491.2965	124045.1803	186812.3837	116201.4052	174241.7573	83523.51115	179936.0376	155554.6547
L-Alanyl-l-Valine	LC	187.1080752	2.046133333	151712.1029	134592.8775	173832.1284	55232.68668	190887.1573	73658.87643	68948.57945	75216.56006	173936.4057	91701.14549	140306.6843	62616.59099	128081.5305	228997.8364	125662.0571	217409.2801	113278.8446	123629.8452	192165.2003	157814.2926	218346.023	71732.35254	159911.8245	136601.9685
Laminine	LC	187.1442055	5.95345	36174.2306	29480.33626	74563.15225	19473.99696	399696.1657	308070.0225	25074.41049	201370.5391	324889.8835	83324.19992	60722.87842	15585.80898	78368.22515	72952.23167	27926.62363	151905.072	86699.3707	141138.0725	21944.83677	214171.3385	259667.6646	151015.4738	52009.64624	85892.87189
L-arginine	LC	175.1187678	0.616033333	1353204.039	1251767.279	1532887.909	1763464.54	1235993.196	1385890.657	1394217.888	1411639.859	952775.629	1325634.351	1498671.573	1801943.45	1153676.57	1335981.539	1296015.672	1127032.763	1585343.798	1258423.426	1508046.1	1433549.416	1755986.878	1195402.336	1268528.34	1350486.741
L-asparagine	LC	131.045246	0.621416667	57554.37356	54282.34148	64062.88635	56102.58143	50826.99565	50534.88167	41310.52794	49713.64105	40340.17923	44429.37081	50944.1797	50397.59639	47880.26851	65904.94236	53833.77117	28006.47162	94377.10218	44152.48239	54665.86526	47818.08052	56576.02376	39719.39474	35690.17419	56399.98558
L-Aspartyl-L-Phenylalanine	LC	281.1126208	3.142383333	570532.3375	432705.8483	720857.68	687469.0586	821536.3538	444803.9196	371053.7017	555844.6802	405429.6037	406643.9017	602194.313	450126.6867	554755.707	594937.8479	392161.8127	435011.9585	610620.4136	447717.1475	468626.1267	517309.2146	593933.4114	430369.6548	460743.1459	491288.1768
Lauric aldehyde	LC	229.1804188	6.482516667	9913.098812	5497.537802	14523.47421	9615.273378	9860.188172	29581.07067	9862.445746	26242.03042	10143.32832	8023.284105	6714.511956	11116.91568	7470.52507	6369.555106	5088.845208	6261.104918	6771.281793	5241.926413	8881.35694	9113.445712	8983.677188	10140.72797	6482.677371	7863.478759
Lauryldiethanolamine	LC	274.273455	6.090166667	108996218.2	107846064.3	117281697.5	122642797.8	115791007.5	128640939.3	90364326.01	72041534.1	124721073	105904191.1	98661443.07	111189796.4	101341630.7	91406278.09	78419134.53	76580948.52	111101348.1	112055826.6	105853509.1	98639213.47	124517072.4	110906386.3	85321272.55	71429315.47
L-beta-aspartyl-L-leucine	LC	227.1031761	3.351183333	54781.73332	43531.3555	91752.70088	96472.11965	88652.69575	43258.77939	38835.01062	59468.55324	51364.28741	44232.16967	64882.90518	52134.01266	54082.09887	105029.5073	50504.31159	59232.59969	80412.87139	55836.59624	85350.31955	51054.87547	67736.90054	66251.40429	51993.75875	65252.75559
L-beta-aspartyl-L-phenylalanine	LC	261.0878118	3.7095	47057.72133	32080.69062	65992.46393	59953.45595	80818.42721	40241.82434	29611.06114	56850.5092	37054.65242	34153.78623	53092.52868	41204.27285	50973.06261	64084.23546	47213.99538	48751.65233	56076.43798	39030.50115	68333.09593	41376.54572	65472.64229	36271.79895	48316.21189	52058.55788
L-Carnitine	LC	162.1122285	0.630966667	63593982.76	76460391.61	92844374.91	73203092.02	88312847.31	94097166.62	84905281.63	91552634.84	86209021.37	118798588.6	96111721.06	80042911.52	105232311.1	57285188.7	93578454.43	72481445.06	81848664.87	92285800	86089476.7	101426656.9	96097440.81	91055466.04	82450665.38	87177272.47
L-Coprine	LC	185.0918654	0.296683333	33984.3405	26540.73608	25731.54239	36268.96039	28043.61963	37934.55429	31135.51713	37224.65803	22945.13031	29975.34044	31105.32828	34209.91568	29116.60351	32051.83688	30617.49623	31803.05522	27764.59148	28089.57049	35081.66768	31851.9458	30857.65156	35227.14123	29553.18779	31008.23792
L-Cystathionine	LC	205.0639879	1.494616667	4231.994225	0	41336.99322	104335.5533	53574.72953	19525.13212	597.2232831	13675.11598	1071.92451	2365.789734	10721.89311	7086.624644	642.4163791	29032.23818	1916.596712	703.6951428	12157.89242	9175.050663	11915.26508	1877.31051	3652.345588	219299.2315	1262.648388	2646.372464
L-Cysteine, N-acetyl-, ethyl ester	LC	190.0535997	3.839266667	281640.6452	476338.9265	352087.5915	235939.1349	602125.7053	279473.2226	283197.8966	311877.6619	407055.4094	316077.398	312147.6664	249467.4451	301438.8302	568861.7888	457255.7538	461863.6021	328261.817	420733.9336	443261.9326	469099.7211	524909.8113	368907.274	439174.2773	495590.7596
Leu ala gly	LC	260.160061	1.494616667	746890.3055	742309.1598	962176.6718	410730.6733	1121704.068	563727.283	470491.8525	483988.7757	861717.1993	612933.1673	750849.266	466406.8102	657613.291	1361725.218	719755.8841	1089853.095	658923.0059	796026.0135	1212905.931	921793.0105	1344506.837	549190.9302	757666.2669	736953.1126
Leu met	LC	263.1419309	2.980316667	127714.5246	126036.6907	143725.6536	36543.4014	229950.9529	135678.932	57315.52483	61554.18856	264556.9075	117444.5209	108207.4034	47725.63184	92028.65269	243319.886	109882.5117	258646.8501	86319.64838	170420.8967	167614.4031	191129.7467	205916.2099	123793.3108	132078.5001	151849.0642
Leu pro ala	LC	300.1912772	2.788066667	76047.27019	58429.84577	73845.6821	27105.73304	151730.2255	62832.18158	50402.18603	46993.87821	92973.43964	72562.03641	74402.03419	39031.79551	38830.26411	122094.2656	68072.63596	116182.5599	67129.64514	72490.5407	106432.3541	111871.1108	149447.1902	37590.80588	107733.329	77752.88689
Leu pro gln	LC	357.2124993	2.710316667	38541.24898	4466.981564	23986.65131	4128.427983	25756.23951	3451.580963	0	10938.01755	29784.51844	0	26323.84228	0	5272.891586	15490.36032	9545.395708	30554.52181	9505.622431	10091.04768	35734.37193	37360.99925	20726.33622	4035.789878	33688.50615	12511.47766
Leu pro glu	LC	358.1965718	2.842766667	148097.0193	87928.92801	108216.2297	81782.86189	200760.699	121097.2478	74051.74236	85247.53616	121027.8383	128732.3066	110153.7135	78789.6981	86240.96632	129316.0998	108905.3594	113052.2427	141033.7734	112129.6208	148454.0835	156073.937	176072.9886	95079.70904	93197.87865	151019.4772
Leu pro ile	LC	342.2380348	3.2804	13157.56111	22243.69289	12154.48256	12417.52342	19898.77648	7705.485663	16158.80452	24307.94796	19485.30593	65291.43423	12275.62097	29377.28475	18456.661	11104.29287	16722.73666	21626.06278	15128.99166	24161.9859	8681.644722	15288.34412	17381.55359	17800.31797	14016.92488	19748.42554
Leu pro leu	LC	342.238011	4.323366667	223716.6969	183002.114	173085.8557	117243.6093	196392.4176	156838.5672	89512.78157	112235.2896	213024.9474	185517.5269	132298.5031	124792.7362	104084.4382	353399.5178	166136.3235	311210.6052	135676.0115	204248.0662	213302.9846	252391.668	456810.2094	102559.7727	222472.2948	228825.6809
Leu pro ser	LC	316.1860858	2.710316667	59543.21917	39722.26384	90798.59508	22819.37318	133891.8438	29713.15624	19461.13316	31426.13823	97880.72496	53394.75114	52341.78285	24662.3415	35335.05467	75124.8713	89194.04612	117265.9164	69638.17972	47749.77028	117529.634	101891.3	157286.7081	37663.16583	108339.9052	89585.70051
Leu pro thr	LC	330.2016031	2.897083333	128890.237	55083.14498	99815.71323	209618.3515	157200.7836	117665.2746	62463.32905	94834.32198	69936.35941	74703.77825	79354.8676	85885.63864	71430.19615	84638.04587	61915.97972	76448.12006	99457.75411	51400.85544	97612.47692	55765.90743	101526.9334	56703.1	91297.41266	111752.0411
Leu thr	LC	233.1491047	1.798333333	118939.4902	162310.7915	206717.4383	19164.47233	346610.3894	66316.3278	41336.45062	60054.98153	301177.9829	93849.75101	122067.3719	51494.6192	80481.09889	350447.9519	136117.7404	420223.6823	87133.92307	145383.7249	231883.767	221887.1517	373563.8073	103573.9455	256707.2187	166635.3471
Leucinic Acid	LC	131.0703774	5.186933333	203263.491	413204.8696	271013.666	227607.7725	303247.2014	401036.6903	210266.4553	262544.5534	206348.0229	407490.1961	321569.1974	244504.4325	225978.3728	253460.2196	349564.3032	153754.0199	262825.3517	203416.911	319246.3382	571359.7288	443305.611	98419.80051	401566.121	448812.1824
Leucomycin	LC	706.3758828	3.583266667	242628.311	107691.7632	247008.377	171313.2721	100844.3759	23916.2937	24368.89973	411771.8812	67120.04763	78320.42458	156080.0973	153998.5459	348252.8541	140203.375	103897.0592	90107.87431	144344.0653	174211.7721	99449.37798	52968.52141	347748.1563	182197.4065	185630.031	152402.5955
Leucyl-Arginine	LC	246.1444596	2.5474	1682.941255	2403.854023	7451.791507	0	5480.963849	0	0	0	15112.30442	1979.738654	1858.036011	0	0	33932.761	2525.786098	43877.29808	0	3980.546204	14549.54492	16109.05556	30213.0984	0	13716.92203	2437.772523
Leucyl-Aspartate	LC	245.1139059	1.702783333	126879.867	124242.2985	163627.3679	86139.2843	259550.7828	98796.28257	66327.04401	129305.0088	141291.7513	96425.49307	123110.7743	80773.18289	148332.7258	216822.4689	113490.0592	187819.9437	106922.9882	103196.7469	179699.3479	136950.6151	245044.4967	103647.0691	136472.3322	156324.9272
Leucyl-Glutamine	LC	260.1600263	1.642833333	628801.1273	624936.8148	768098.702	195409.6034	1083236.816	404803.1842	387391.9904	328877.5381	837161.3945	470633.6763	639512.8866	285636.5313	467475.2038	1302131.529	633541.8885	1172252.088	503129.7081	712383.7221	1064839.019	862980.6773	1268569.268	469250.8294	883162.8124	615429.0745
Leucylleucine	LC	243.1710518	4.000166667	2241.574647	4693.766701	15555.79628	0	31730.18141	755.8052653	0	0	30212.29272	5761.373695	2676.560414	0	776.3476618	18711.97837	5200.270538	24810.3912	2467.435094	16985.28243	19632.40558	13423.46518	24665.49366	7123.396782	9847.414956	15896.25214
Leucyl-leucine	LC	243.171012	4.284366667	488692.0623	490985.2004	758435.3384	145270.3087	763567.3689	429535.2457	402980.336	288318.4966	826289.8477	668848.9235	472601.5163	304865.0606	430116.224	981294.8635	674398.2223	1081969.889	313483.2882	882053.1543	755456.7528	716373.3608	737222.8731	660276.894	560848.2219	947684.6755
Leucylphenylalanine	LC	277.1554135	4.7035	80495.54437	84618.24507	127999.976	13550.64193	147069.2861	69771.34269	36227.18573	37138.06409	137220.9901	74439.45364	57838.79506	37336.40587	39893.24763	146057.0153	80341.8089	215669.111	49952.00141	128274.3678	150120.5848	147996.4916	162106.9851	85186.99197	100018.2353	87597.43495
Leucylproline	LC	229.1543811	2.9049	4168969.464	3076337.9	4248523.154	4126794.803	5948795.976	2903435.299	2814549.151	3505763.483	3303527.494	2775386.209	3711184.731	2990470.434	3431688.166	4681548.646	2902156.876	3102323.173	3511943.91	2907892.306	4275186.879	2850325.235	4545488.158	2516510.985	2909173.773	3849269.491
Leucyl-Serine	LC	217.1187691	3.031066667	319111.4921	368569.1082	430781.3556	200532.7355	649506.175	236005.13	277616.8696	246994.9424	503200.3857	322402.0448	361115.9866	251614.4224	368197.3287	545788.794	385663.0338	507496.341	393690.4903	386131.8372	610466.4591	480381.1454	562156.8736	273038.5041	369925.8276	524189.1113
Leucyl-Valine	LC	229.1552447	3.521416667	27173.95249	17457.17024	57680.79058	8298.830476	91055.28631	21867.34801	16991.74705	24744.80146	58398.95404	21468.78275	29957.93159	13642.10587	21064.07445	61782.14823	29074.23574	49994.11418	24387.92214	41402.10013	53610.91223	48740.04184	76478.96318	37757.48332	41486.85323	35124.61264
Leu-ile	LC	245.1855878	4.248416667	93118.8147	197776.589	139585.7321	33793.14121	240330.464	23458.03305	196461.3222	86986.25278	267904.8248	150730.0481	110409.7159	95238.1123	136994.1582	299658.4301	168525.6388	226000.8479	52482.18367	148899.1747	286385.2715	95572.65908	283428.1728	84258.5254	124770.0182	114655.3346
Leukotriene E4	LC	472.2686588	6.3268	2062309.776	2314960.579	1964785.372	2127803.168	2441290.081	2065224.188	1944151.052	1105246.758	2071028.443	1415747.924	2230621.617	2059267.471	1790580.841	2105387.207	2446752.488	1049282.013	2011414.173	1584621.081	2232796.522	2226133.496	1589077.791	2162184.478	2230318.227	2121179.374
Leupeptin	LC	444.3311926	6.56535	2497476.887	2155015.898	2315898.19	2207026.768	2167248.054	2395147.939	1404078.127	1320711.896	2493335.75	1763365.635	51882467.8	2153626.566	1862892.01	1391178.282	1230996.654	1265119.984	2057891.946	2128002.044	1933494.166	1772373.387	1988943.294	1836128.174	1475562.248	1228614.881
Leu-Pro-Ile	LC	340.2237891	4.839066667	43004.56007	30309.1104	27020.80443	15474.46519	37588.83235	27876.91482	13221.98406	19749.73549	48167.26089	31682.89088	23860.59998	21200.14971	17473.72364	80611.49672	36181.33448	72365.34801	21113.94821	34266.42514	44483.29511	50241.27168	99870.0966	16351.93946	40767.18662	58311.68525
Levoglucosan	LC	145.0493803	1.884166667	354632.2789	346741.4083	315840.7402	375611.5187	294859.4813	297538.8023	298058.4575	285756.1582	310166.7666	342848.5262	298369.703	330360.0655	315386.9215	283734.8084	299388.6015	308986.4455	312803.9321	316167.2515	294276.6699	289723.9281	281110.2413	312204.6388	295855.2193	297102.9938
L-Formylkynurenine	LC	295.0931719	2.56955	72485.59864	34714.56294	83692.66165	73310.95103	68841.38901	30589.36221	26228.55318	62066.52612	41563.52414	41462.82242	50279.66225	42686.43198	62696.07608	82217.67262	33227.64864	40391.32995	65867.48287	39910.99903	77398.35817	41802.84992	85803.80364	44454.36718	56544.77067	61900.98129
L-Glutamic Acid	LC	146.0449475	0.637	915446.0379	225830.2905	318176.4816	523650.455	325977.4514	359584.7628	222648.9578	263738.7223	238177.5812	152300.5636	256598.5072	492450.0602	511762.6133	473563.9116	224200.9206	360385.8595	262159.2969	175641.3914	543915.3727	199284.558	338361.246	345442.4558	247643.0246	268033.2802
L-glutamine	LC	147.0762116	0.638733333	3664041.337	1646056.808	2921026.445	4113083.142	1649829.042	2695338.4	3486134.282	2414939.072	1464451.525	2833468.461	2225786.904	3401135.825	3008664.844	3097339.263	2906598.807	1492900.233	5245392.422	2547140.822	2897382.86	2601579.178	2962097.865	2319043.27	2304464.812	2150999.137
L-Hexanoylcarnitine	LC	260.1851686	4.323366667	5654870.67	15510567.16	3286911.647	9371507.151	2633578.539	6699652.786	5302891.96	8482703.11	3679507.558	5656441.384	8821564.622	5804655.768	11205525.92	20351905.26	4280829.334	4097461.228	6545126.893	3670719.12	7095253.604	5673072.107	6635906.844	3575764.546	9125687.947	7760522.406
L-histidine	LC	154.0613291	0.613433333	326065.0867	449715.2414	249435.9096	333265.0083	348638.5177	328939.0421	257220.6432	302511.0273	320887.5409	234315.2274	367374.925	287440.3046	253095.2868	348054.1455	344084.0678	300973.3761	374075.2137	322433.0642	276394.9367	264204.4279	359116.0797	330258.0314	273738.8933	340780.7228
Linoleamide	LC	280.2629718	0.453666667	1049952.513	1081037.902	1035546.104	1227178.146	1034482.925	1098607.777	696600.1392	1025613.188	999833.0773	1185786.324	714285.2447	1156970.461	1119095.024	1073823.515	1041712.94	1076239.084	1063916.367	1118145.857	1027631.643	944432.9514	1057500.968	1190210.866	983570.8072	1037907.53
Linoleic Acid	GC	75	24.07	893879.3218	1440154.866	2038194.81	1739370.655	1903881.581	1900897.946	2340500.917	2310985.885	1532464.934	2117315.211	2010598.525	1131222.828	895703.0087	1951697.8	2074641.877	2732423.446	1702867.251	2154299.474	2670728.208	538870.1785	2671858.169	2282013.533	3246945.15	2694283.05
Linoleoyl carnitine	LC	424.3413176	6.212716667	7331330.793	11890894.98	8396575.926	14385221.08	11210841.4	13615887.77	15900937.98	15960840.26	8308937.167	24149222.11	27101670.87	9714905.311	10143598.02	5792367.66	8819005.583	7976881.892	8748076.972	10760275.21	14041824.07	13955501.28	13205909.81	13429814.71	9541801.803	8680388.897
L-Leucine	LC	130.0885903	0.676466667	117091.8478	139092.9477	100824.5989	108782.7154	131277.1332	136550.245	120547.1261	133793.9884	133181.3743	129471.9409	95492.94309	115249.1431	111938.4387	117199.5749	133573.4995	122291.4654	125058.4313	123842.3016	95640.56845	141799.1714	137433.136	133527.6642	118627.7735	141853.3105
L-leucyl-l-alanine	LC	201.1237812	2.046133333	103291.0769	76693.82767	123404.3341	47929.26222	127871.1366	54301.14197	35097.33383	48484.05106	133613.3511	77376.76819	85709.00376	43502.26277	80956.84127	193266.2878	95483.54923	171948.8828	66476.79124	102179.6696	123237.4445	117080.2892	153925.776	67955.53425	107510.5663	107122.5589
L-Lyxonic acid	LC	165.0396091	0.652766667	190918.2413	207672.826	253859.1847	311424.677	181075.7458	207490.5175	194530.8074	361425.5627	234542.6639	251175.883	185221.7044	193641.7893	309703.8988	222871.2897	219238.6839	238274.6981	216112.4608	205137.1451	224416.7382	171387.7101	294066.0126	261202.9409	196476.985	222524.6774
L-malic acid	LC	133.0132643	0.708166667	39819685.61	27845886.48	31103508.28	31072674.63	31861181.98	28633068.1	28383040.33	28005608.9	25164677.63	32133184.19	32929161.24	36002783.92	37207617.32	36413347.98	32221803.24	24562967.62	33726423.17	29216232.53	38379451.34	34138044.46	29672461.46	27291172.17	29920721.94	38401718.65
L-Menthyl (R,S)-3-hydroxybutyrate	LC	297.2027245	7.566466667	350699.9973	300738.9012	267583.4525	281442.5839	303559.4715	373077.9138	410289.3359	334122.2581	251955.2806	298499.8015	405586.3726	347551.9073	305656.1442	329530.2129	328482.2399	296942.3264	332009.907	326787.3182	265029.5901	292681.2632	281584.794	338659.2757	305232.4387	286523.1769
L-Methionine	LC	150.0581434	1.046083333	3618341.829	3271811.484	3856305.418	4177255.341	4105476.226	2675432.538	2734869.306	3094234.028	2618069.237	3273236.938	3763569.587	2826668.466	2627166.701	3825577.749	3141401.963	3179078.777	4218695.612	3439569.888	4142768.024	3275954.91	3825233.957	3003528.573	3105700.37	3364543.72
Lpc(17:0)	LC	510.3547757	6.7882	664416.003	868518.9293	1529099.861	1612117.629	968585.3856	893777.5083	1117931.681	580085.7197	1334930.383	2305405.27	488290.7843	975277.6666	887603.7511	1055325.186	798722.4576	1492386.459	557074.2061	1420804.023	3158525.313	682362.9595	1349099.431	1022309.085	1480606.886	1266912.631
Lpc(18:1)	LC	522.3547587	6.6959	17065437.53	29258221.95	67196830.06	59297032.39	47038637.64	44034325.68	26491352.87	23372592.75	42354805.95	71416898.38	8305195.189	36566057.05	34128766.08	51228858.15	47638302.66	66919371.28	23506124.7	57514966.54	79416667.91	47586964.43	56476193.47	48338705.66	51457032.45	48612683.86
Lpc(18:3)	LC	562.3148787	6.378016667	22414.58877	41920.51367	95766.02059	59916.05605	74674.33048	42339.91335	102689.9989	33601.19539	97369.35784	134711.2359	31866.92336	39197.73036	51453.6733	147362.3373	32993.40881	130748.9833	5906.270167	74168.64137	150655.3646	86368.52969	127418.5801	47590.9864	103803.0389	80306.91046
Lpe(16:0)	LC	452.2780184	6.595033333	154370.093	99561.98973	288989.4722	344492.1729	203583.3403	149880.1336	317547.3101	104457.238	307221.7976	366885.4141	107633.185	129695.386	144690.9592	195197.5304	219665.4087	297578.2392	102598.9422	269810.7957	446581.352	208187.9489	271536.1338	256317.5541	265053.8353	216117.657
Lpe(18:1)	LC	478.2935988	6.610883333	2143453.651	2278937.817	5232851.401	4120072.845	2510693.622	2067430.482	4194049.162	1486873.939	3573541.496	4778880.242	1126789.247	2857345.378	2791468.164	3706206.891	2946495.975	4177856.375	1508011.542	4526846.962	6065860.652	2911332.284	4475025.88	2939290.676	4006160.011	4323631.412
Lpe(18:2)	LC	478.2920442	6.611516667	1971344.302	1094281.416	3335875.847	2148219.117	1164244.389	984109.0121	1225678.594	630129.8331	2156817.185	4243480.329	765646.1405	1399647.358	1321735.177	1857913.668	1162277.02	2066533.886	1031165.318	3830715.947	3427633.79	1339598.796	3204542.709	2144836.13	2584829.775	2215278.506
L-phenylalanine	LC	166.086098	2.53965	13519359.85	16151776.33	14421233.35	15749515.27	14675923.01	12423421.23	12137255.41	12470754.95	12777327.23	14161567.64	14008882.11	12208700.18	12194294.5	15789512.95	12701149.37	13718639.32	16081976.91	13587351.7	16629902.66	13658379.84	16179921.72	10588253.89	12722724.95	14065035.95
L-Pyridosine	LC	253.1188885	3.48345	8573.561748	10241.71845	23867.10389	9428.916699	8775.879687	19136.73848	26354.23393	8389.981987	154762.2762	135727.3183	166193.9536	274320.2932	132371.2425	264120.3604	43376.56164	135535.2706	30048.97713	10411.18362	33977.91485	54712.48742	62919.23193	27249.71717	120225.7042	61206.54491
L-Pyroglutamic Acid	GC	156	15.09	0	751027.194	1138060.717	1271437.116	2261440.942	3056370.735	3281044.877	2441595.373	93270.01823	1425045.038	1581894.721	1097940.069	644025.8152	3181373.907	2718499.443	1854806.942	3453253.479	1084176.997	1713589.314	377993.0365	2256291.5	2077444.075	2560884.435	2695245.115
L-quinate	LC	156.0415318	3.560283333	2469.225247	1906.278549	1337.266977	1651.210214	1630.765617	2725.681508	3477.68639	2424.014296	1821.042056	1822.041677	1530.731847	2742.972138	3311.351924	3394.537092	3867.820458	1496.223383	2750.987181	1103.064936	9556.775223	1939.955442	2040.292645	2921.923667	2148.227818	1161.357458
L-tartaric acid	LC	149.0082452	3.725316667	21301.0434	20544.20809	18925.65803	24681.96743	20235.71053	21986.0153	20687.33962	25890.84485	20546.3178	19956.20001	20500.57676	24092.11305	20819.63492	19799.23058	24635.76735	21943.66125	21850.0398	18188.21029	18424.2999	16702.47108	17850.93269	22166.33016	22473.61366	19926.12937
L-Threoneopterin	LC	254.0867033	1.806116667	25285.51558	16638.62258	17831.4406	18422.13132	15179.79071	17959.48254	18704.82777	13273.83874	14965.18711	12015.89881	14131.88223	13173.08641	16873.98722	12698.48683	6117.681885	11754.29864	12359.00878	13765.56151	12984.87522	15947.86635	15080.85987	15373.2553	11368.27687	10499.31565
L-Threonine	GC	117	11.42	0	263378.3328	612487.473	349517.2874	0	0	0	0	86584.33969	345618.6285	802684.7405	231515.6325	97595.32982	118085.9929	226947.1985	0	971989.3713	294760.41	377215.9207	158678.7932	425475.053	0	0	0
L-Tryptophan	LC	205.0968969	3.08795	2893044.213	3063687.857	3254493.866	4153396.964	3506799.478	2951387.59	2780747.524	3225621.947	2442943.685	3296770.385	2962962.252	3102284.492	2518078.731	3381679.987	2702183.095	2512920.248	3760457.953	2775620.081	2576316.042	3084268.359	2983435.025	2709580.92	2794684.668	2892417.725
L-tyrosine	LC	182.0810046	1.611616667	8033849.212	10580267.15	8493283.81	8533679.664	9038377.243	7386350.868	8165644.12	8607395.535	6893542.251	8039158.653	8281620.246	7590812.034	7697804.994	10440541.07	8012533.148	7832787.037	9192204.842	6596368.461	9297718.362	7757709.073	9080789.998	7533702.134	8107102.341	7788813.665
L-Valine, N-(2-hydroxy-3-butenyl)-	LC	229.1543379	1.145383333	36150491.36	51436353.25	30697686.94	35465023.59	32907550.12	35098763.01	34457573.44	32740821.49	34981092.92	25011698.36	43265203.08	36969260.43	51771978.49	38741590.71	37241974.73	30997025.72	35389676.13	39720243.04	33688324.91	46242333.07	45597339.65	33983877.8	23912323.8	40536190.71
Lys phe	LC	294.1808093	1.28355	51261.5747	86073.41514	84839.29409	40000.88366	150419.9378	24796.34213	45415.72709	16602.15641	172891.3179	69378.5918	52715.30203	37966.81399	41363.83081	191206.7512	53960.48099	125001.696	44248.33612	139969.1396	141289.3849	78615.46026	97720.75127	63026.71762	63983.53252	108416.5288
Lys pro ile	LC	357.2488099	0.846833333	1249362.282	690734.3077	963545.7446	953691.2486	895467.3906	361067.0497	1328617.081	1011295.241	1841780.672	5210015.13	596651.7056	930596.2625	1060050.451	1416912.179	1238408.587	1133528.215	1101508.486	1095900.525	791853.2989	531205.2284	1652211.212	1132844.718	1229338.241	1248111.365
Lyso-paf c-18	LC	510.3911825	7.066133333	218861.7779	244017.4236	397174.6601	791112.8095	464994.0631	242788.4642	546258.5523	302438.5352	412919.9608	575266.1435	297539.7918	212038.5728	139140.3284	331826.3003	458023.6974	396108.0963	326645.3762	1019271.673	892637.903	294155.8335	524712.4704	445729.5445	480323.3974	472057.7928
LysoPC(0:0/18:0)	LC	568.3619218	6.706883333	159629.8555	227959.8795	417496.9362	371276.458	188783.3719	162248.9974	451794.4844	139069.3763	212593.7207	389412.4579	260343.6383	305918.6318	181524.901	237727.7257	220476.8783	234446.3527	199289.1231	383661.3394	491645.0987	257786.4677	306792.2512	204506.4002	377661.0312	354389.33
Lysopc(15:0)	LC	482.3235298	6.619133333	89157.50808	118457.0215	319767.3168	440031.1467	195245.8644	212886.9133	267759.8569	82643.92599	287196.2261	542919.5271	82807.16992	172347.2962	91209.47694	198987.4738	158899.6653	384315.6608	92164.28383	356050.1578	542466.0056	149473.4944	297445.1941	233801.7594	367065.3795	318241.0487
Lyso-pc(18:0)	LC	524.3703519	6.896133333	2789017.244	3786917.206	5998716.131	7635964.794	4011202.586	3767520.233	6374678.066	3000174.263	5334071.663	8355757.254	3616357.59	6288841.568	3633802.59	4662418.094	4901010.016	5659793.027	3419221.259	6678387.556	11258601.71	4157894.385	6202118.944	4026357.383	6885318.623	6856668.263
LysoPC(18:2(9Z,12Z)/0:0)	LC	558.2948094	6.588333333	36148.21223	268734.3725	1034389.62	891583.5446	367712.1832	382479.2026	329541.7298	255222.7951	577451.6163	949254.8445	258421.6667	337107.4975	329582.9458	563017.0218	328156.9875	657377.1605	211005.4088	650054.813	1034547.395	584851.6018	744847.2346	333995.8177	727357.9237	1000411.595
LysoPC(18:3(6Z,9Z,12Z)/0:0)	LC	518.3210505	6.718966667	4106870.316	3179043.305	3975894.85	4107333.06	2517229.916	3868346.979	4044054.681	3086360.014	3258782.705	4451310.888	2353807.079	3091397.361	3240251.831	2994924.797	3192741.667	4543596.132	3988310.95	4214340.542	5673259.072	4669957.732	3761981.95	4882255.44	7029764.664	4622889.15
LysoPC(18:4(6Z,9Z,12Z,15Z)/0:0)	LC	516.3057249	6.595983333	131448.1602	188910.0515	278865.4479	550844.6211	329339.0128	507446.0318	261041.6696	136800.8438	162198.3139	207591.9559	18145.10836	213717.5534	380095.004	370654.5041	440376.9976	563354.4849	243847.9965	346049.9871	330194.5089	443360.3154	212887.1376	236574.368	604782.8711	394666.1364
LysoPC(20:3(8Z,11Z,14Z)/0:0)	LC	546.3523513	6.896133333	251941.1969	507089.2817	803061.3008	710873.0565	561450.2937	340129.2585	1309085.843	362189.9407	490723.5341	965981.2015	725711.6996	763153.2923	357316.321	476452.5518	404922.056	808367.8177	336883.618	1066600.162	1344839.465	767256.2158	636400.6176	579443.712	1157225.654	1065877.891
LysoPC(20:4(5Z,8Z,11Z,14Z)/0:0)	LC	588.3307471	6.418016667	108641.8788	189620.8176	301741.0802	392643.7009	279524.7522	186933.1809	341689.7052	137036.8778	361697.7838	401564.3604	194703.8898	264514.3486	145164.7441	323125.7439	274172.8475	306883.489	142670.6414	361767.4305	497597.3172	398545.9073	356788.6132	236117.2155	285662.4491	359961.8101
LysoPC(20:4(8Z,11Z,14Z,17Z)/0:0)	LC	544.3369745	6.6959	2910624.446	3078819.134	5240099.691	4775109.105	3867358.101	4801418.066	4253333.816	2722425.025	3538884.045	4320830.701	1711248.684	3576700.322	3652808.416	4173472.95	4015431.687	5194782.77	4268899.194	5206177.457	4838228.399	6232913.038	4130500.297	4539880.105	5472436.664	4000368.385
LysoPC(20:5(5Z,8Z,11Z,14Z,17Z)/0:0)	LC	542.3211847	6.588333333	2252309.836	3426748.28	6302986.519	6559295.963	4250874.315	4438114.185	3705992.75	3466599.373	6607976.352	7700035.718	3136137.187	3331092.686	4101243.301	4478911.286	3271478.326	5135206.838	3924375.811	6796116.944	8054183.226	6082157.364	7845244.642	4334191.906	6899139.641	5993287.894
LysoPC(P-16:0/0:0)	LC	524.3354727	6.610883333	94304.59249	255777.2487	338972.8913	362180.9999	194507.7092	228314.9691	640245.8557	158663.8422	292550.1502	330873.1014	386700.3509	168678.1991	179924.4057	253527.6508	129598.5531	275806.9412	92033.5978	277575.3994	436609.5142	292659.1344	296699.4106	160344.9104	461454.151	349005.6492
LysoPE(0:0/20:3(8Z,11Z,14Z))	LC	504.3052164	6.934966667	103467.5285	176804.2201	265674.7585	296489.6277	86500.89344	173905.6348	1166268.46	101244.2297	155757.0094	218780.0199	411617.4244	107830.4803	136372.8068	170509.4401	127406.1343	215370.9222	47325.55381	263532.9705	280030.6337	167968.338	176489.9481	165628.1023	231433.6793	220593.5402
LysoPE(0:0/22:5(7Z,10Z,13Z,16Z,19Z))	LC	528.30822	6.603783333	42795.96854	80024.95691	184338.1776	65806.79518	113357.5799	51482.16072	76196.53966	28069.86632	94948.79348	257660.9792	3129.995703	114556.8978	45238.81115	49472.45406	54643.08919	138155.5299	42896.22095	358235.9033	109889.9697	74757.10576	155436.91	105190.8318	86730.68175	140878.4709
LysoPE(20:4(5Z,8Z,11Z,14Z)/0:0)	LC	502.2904282	6.772916667	277937.5961	125169.3184	488281.5225	400997.5836	251016.4013	209909.243	598293.1265	108334.5942	238463.5142	382156.2611	105180.7693	289955.3105	370233.1109	422494.8367	294126.9614	411248.3403	160884.6394	470308.7749	535214.9408	315247.3543	368883.4875	360985.5154	416042.9899	249748.6947
LysoPE(20:5(5Z,8Z,11Z,14Z,17Z)/0:0)	LC	500.2740251	6.619133333	476579.8411	165935.9689	499185.0715	235316.2906	119021.9123	123558.2251	130926.1288	70094.22919	223161.8515	477152.0815	85866.13145	246092.7923	185921.0749	319293.9627	161571.9734	325839.6211	206985.7107	606968.8681	407776.5937	241323.1058	447784.9512	291049.5144	473021.1034	350011.1386
LysoPE(P-16:0/0:0)	LC	436.2829184	6.642683333	3837396.699	5366244.864	8932215.478	6654809.461	4167852.774	4035161.155	6060921.517	3301429.112	6446574.154	6931757.773	3181864.478	5176727.231	4590074.715	5448875.026	4947827.183	7045788.924	3628480.645	6858870.347	8590324.396	6237644.713	5851929.102	5243522.705	10320277.41	8464505.829
LysoPE(P-18:0/0:0)	LC	464.3142283	6.81775	1211861.221	1548608.022	2161208.721	3304456.172	1563660.9	1325062.486	2290158.831	1339278.486	1895875.783	2523243.932	1421494.121	1491107.641	1015247.1	1360287.146	1709929.692	1826302.288	1047496.457	2232277.121	2832816.557	1582006.801	1786448.159	1968226.963	2893932.787	2449039.325
LysoPE(P-18:1(9Z)/0:0)	LC	462.2988249	6.658666667	1482040.598	2404520.27	3551523.112	3475319.178	1882588.797	1634784.363	2728091.627	1631682.562	2189652.219	3132507.474	1515639.294	2047686.093	2277016.813	2354676.844	2072577.94	2428948.247	1453372.831	3331968.781	4392148.271	2224657.716	3046905.9	2724150.605	4290552.819	2731295.521
LysoSM(d18:0)	LC	484.3849093	4.5656	3537093.305	3464602.764	3500890.777	3503695.774	3513349.575	4256683.595	4065033.604	4456103.746	3290023.139	3514209.31	3438696.023	3792416.307	3692069.369	3576829.302	4281714.368	4013716.36	3364021.722	3518451.976	3457960.519	3271502.687	3476112.263	4438397.299	4149759.029	4207837.748
Lysylhydroxyproline	LC	258.1455888	1.69625	91660.01399	107711.2369	150922.146	18935.2094	205991.1937	59801.03267	40557.41914	53135.04252	172821.2485	84194.21885	90577.21842	41507.08832	84247.2644	244671.5308	107917.5193	242759.5652	77278.72387	133877.4424	176529.0131	175333.9355	276197.954	81465.52214	144252.8142	110680.1273
Lysylisoleucine	LC	260.1964073	1.424316667	44216.02747	96317.5854	90557.08104	38967.14215	149661.826	38833.96992	57310.90376	40768.67359	200032.2818	76214.67332	60489.12183	34035.69732	87456.1542	144294.6089	73183.6938	112288.5671	34678.22209	94434.24048	104432.7591	86876.07163	149656.5494	70804.50521	56707.20877	72181.58583
Lyxose	GC	103	17.31	786314.5476	745456.2241	828978.8119	343609.8325	510616.7475	433158.4652	558360.1581	522765.4593	708485.2645	819571.5148	521796.5387	628918.6625	993404.0491	634833.1014	493997.4842	906511.5618	655185.5135	748290.733	808120.4673	791218.1436	635577.6791	596088.2261	538655.2882	578659.687
Malic acid	GC	233	14.54	3296210.027	1885448.469	2705224.176	2896291.508	2497688.002	2666873.066	2993423.016	2384020.602	1641774.697	2402568.087	3775009.854	3303033.314	3545614.062	3043075.609	2882537.099	1750158.041	3441889.697	2617933.472	4167837.639	2729033.993	2341783.638	2332160.119	3069947.499	4450413.544
Mannose-6-phosphate	LC	259.0221649	1.313416667	11217801.76	6839811.14	22445384.9	135616.292	10774004.38	0	14371148.17	1201586.06	1415325.817	2528710.989	373916.4678	382808.7516	1761106.11	1955940.468	1968874.162	4727314.945	11185245.65	17133583.13	13775603.09	7124027.996	8182978.219	3568464.366	21500271.09	12740471.35
Maslinic acid 3-O-b-D-glucoside	LC	673.3735675	6.334433333	1995618.363	1933112.097	1873742.705	2246147.287	1769206.314	1780198.892	2013212.747	2073695.9	1924540.118	1980819.38	1681241.468	2028678.162	2029190.843	1834651.062	1866117.65	1901426.951	2050864.313	2094664.941	1660672.365	1585522.602	1852575.197	2068996.809	1683744.564	1888300.903
Melatonin	LC	233.1280952	5.2322	3745.506374	4447.519502	4546.924784	3944.974934	11281.48932	6986.173539	3883.026082	3855.865243	4607.012179	4230.670914	1863.240163	5127.149714	5148.787426	1186.621915	4169.685009	1929.420473	4686.958752	3058.329876	1119.559262	5343.713042	2770.791872	257491.6258	3754.006076	3652.87125
Mescaline	LC	211.1187502	1.377533333	41222.93542	48019.54304	46208.1796	50136.94063	73836.68922	113485.5606	138428.403	107632.6013	45883.74641	58515.97517	29384.83333	62810.07622	62227.44786	102737.288	94353.33173	109724.5148	35157.13837	57288.8714	83641.028	61852.87185	59005.54623	73826.35177	98242.30365	129095.4384
Met phe	LC	297.1261266	3.9502	46122.95404	153144.8558	57141.51747	29383.97023	282483.2207	37980.44348	76890.96396	53125.30871	219046.0695	156847.5352	29282.92519	60592.86895	45069.45717	77112.82277	107253.6814	98613.27077	28040.18658	76927.71662	63047.7503	92517.91515	155492.9073	120830.7401	110433.9657	139630.2756
Methacholine	LC	160.1330012	0.915183333	28786114.03	54055137.7	44523512.46	45552458.36	44204411.45	60165849.78	44302932.16	38152570.94	47521261.77	44957750.84	42662113.6	54315431.12	53592304.73	42347747.95	80260470.11	39256715.66	33710612.5	31443763.66	44946665.42	43384099.87	39832951.09	32029947.22	38882020.64	67988624.34
Methionyl-Alanine	LC	221.0954027	1.400933333	101448.9558	158483.5297	248376.186	27291.3293	245928.8286	54432.26115	47444.44849	100185.5965	220785.7379	86471.51027	171672.4935	67196.85235	68362.73413	389964.3365	166732.1945	420789.0846	98824.7179	156988.2059	251008.4367	185131.9671	422604.8116	134002.9548	292779.2235	150793.2611
Methionyl-Glutamine	LC	260.1078845	4.307733333	161376.8298	436038.1372	80288.4881	279073.0733	71017.37785	182500.9185	139169.1169	229366.3852	86645.95395	144673.3013	237884.7771	155071.7321	325065.1107	547639.3206	118359.032	99442.38777	175444.2048	92867.65163	204720.7887	157561.5447	173834.9519	92477.2887	258836.5356	223343.1812
Methionyl-Proline	LC	247.1105419	2.702516667	102046.2366	102610.3528	153010.8964	35274.61536	332074.255	76213.39528	114572.6522	90642.1501	179468.1053	87404.68432	153408.9969	89214.0685	62709.71745	100839.9051	119424.7003	162865.2734	166532.0944	102392.6238	206247.816	148696.4814	202983.9653	72785.71837	186301.5422	149818.6714
Methyl 2-amino-3-phenylpropanoate	LC	180.1017143	3.11915	116046.6441	178640.0854	154821.9184	112104.8654	211349.8069	86766.7499	124358.0727	112421.4093	143751.2545	163419.9607	154875.2151	104409.1997	77045.62635	197922.5152	127896.3736	110230.6498	117668.3759	123814.1298	182075.7879	95787.49956	137296.8547	113723.3064	147074.2048	101819.6132
Methyl 2-amino-4-methylpentanoate	LC	146.1174012	2.8736	296443.2638	598485.105	360808.3486	265853.0038	568160.71	250809.6381	363388.3089	347768.7642	599257.3194	380917.7653	417627.4806	254516.9142	279045.789	631545.0305	368426.6519	322545.485	330006.2243	270988.9664	645066.0866	249290.0147	567662.2233	334994.4364	385076.3707	294133.5091
Methyl 5-(hydroxymethyl)pyrrolidine-3-carboxylate	LC	160.0957886	0.726816667	383911.5044	696103.421	676293.4277	727171.5104	647953.3332	873618.5655	662875.0339	421312.0422	617215.3312	566143.7018	559861.0258	766637.3243	605139.6025	610410.2496	1179944.332	673614.062	504981.0737	376290.2439	570971.9225	668116.0291	486284.8275	417558.8512	600264.4878	1041773.608
Methyl dihydrogen phosphate	GC	241	9.47	88512.95806	91225.28214	190604.0642	113686.0401	135681.1507	136840.9236	74451.66739	69058.72218	79159.17022	150161.4157	101792.787	100291.9846	74632.04815	83383.99353	58302.85045	61295.39776	120072.4964	121271.5155	154246.7599	100546.8818	85481.59576	134387.641	96632.78068	93692.9803
Methyl Gallate	LC	183.0290893	4.229416667	39821.36389	27965.59971	30354.9439	28961.98364	27064.76175	20458.40246	22603.70275	20913.63093	27966.13231	39209.6689	25319.49014	25450.45169	28392.77202	23670.48607	22459.56607	17183.23271	29447.79316	36495.66358	27137.60765	25785.48575	31763.67891	22431.07689	20801.32273	21629.06653
Methyl jasmonate	LC	247.1284198	2.140166667	13366.81196	13808.1722	9816.633927	52347.54458	14360.9592	37639.27349	21553.43789	22610.23886	22242.81343	33325.7252	9319.799111	15757.16633	21723.6787	37559.92314	18224.03294	15764.04896	19239.08866	33412.16362	15872.63596	19867.31228	22484.26392	19563.63071	33731.24983	28979.56552
Methyl Violet	LC	358.2270434	6.0057	3530094.693	6739535.629	16324732.87	7274202.237	12905151.24	11740083.87	9075220.449	16488205.89	2764285.779	1830667.701	18480683.02	13259008.87	11267659.89	16389363.71	10289432.37	10918286.12	9819937.189	13609995.51	10652757.88	8171128.389	7220636.497	8839558.709	11536280.16	60495256.46
Methyl(s)-3-hydroxybutyrate	LC	160.0957808	0.877116667	830353.2236	1355756.285	1094068.48	1067091.817	1194130.601	1670110.168	1302109.565	1064723.89	1130852.647	1263942.527	1227201.454	1394480.496	1428596.161	1216553.241	2135679.645	1137065.318	1022213.224	913265.2622	1319422.538	1131286.749	1208560.142	945181.3149	1053358.247	1478890.039
Methyldopa	LC	212.0914877	2.881416667	34765.74437	28662.68093	37022.72257	35545.32941	33559.69332	26671.75827	34420.225	38155.6781	30793.56493	33972.50071	40480.82428	33521.27653	26274.56019	34509.30956	31790.53629	35800.01027	28568.21004	37301.9585	31885.85542	38717.99244	35810.19026	34877.27683	29709.74439	31025.93464
Methylmalonylcarnitine	LC	262.1280067	0.70475	6213452.888	4454445.703	6728087.288	2447123.458	2280581.993	3387618.077	6857882.991	4855671.359	4152490.899	11383025.79	3234822.521	6332852.73	7654194.01	2790943.405	9301286.905	5923163.061	3382068.838	5820589.794	8692345.976	5941409.267	9735714.303	4449110.302	4809169.953	4220677.324
Methylnoradrenaline	LC	164.0707949	3.717483333	7974.830748	3889.620738	9158.727066	9120.047149	12622.027	4728.95284	3747.618311	9292.18874	7410.55003	4952.482828	10773.79757	7574.285898	7475.070158	9080.480572	6207.92175	8639.729295	7834.930734	7112.822486	12373.17657	4027.18837	9347.180452	6497.008124	8320.772349	9003.573558
Mevalonic acid	LC	147.0653433	2.046133333	81680.62773	49537.41606	85571.29205	89663.44223	73869.86814	93786.9198	62664.10523	96692.41965	76501.02801	72688.06737	88921.55799	106108.4099	166101.4054	112163.5708	69781.25248	66492.80473	50815.17114	70267.20233	109554.9715	87415.2482	78339.66929	171687.9594	76818.54232	132425.9117
Mevastatin	LC	423.2740654	4.799016667	4728.081426	8800.125817	12132.38534	8740.560369	13296.03526	22302.66077	4934.065264	6542.564151	16293.28512	8137.199051	177876.2075	11600.24276	16040.37019	7993.707555	3051.487139	12105.57178	7987.835236	6081.068667	13285.7162	8519.292991	17100.41129	33047.49832	8144.576876	10419.43874
Mg(15:0/0:0/0:0)	LC	334.2944412	5.998016667	89893.5346	87118.17609	113079.7784	128242.776	144143.7798	151425.9602	34326.37327	36413.096	129775.4903	85380.77285	53221.82938	83191.41995	86400.28906	86325.20011	46393.65065	31813.29247	94702.48717	101061.7801	123281.9916	104009.8569	134386.2351	105677.2214	46807.21368	34697.38901
Mg(18:1(9z)/0:0/0:0)	LC	339.2886974	6.7421	191259.5076	147719.1236	411605.7542	281169.7144	174577.127	137424.7548	252124.1547	84580.1641	214588.8808	409097.4628	48991.61673	233458.6289	212658.2434	297771.7477	214768.6072	333701.9172	114573.9771	340057.254	421292.563	157582.5542	267098.2327	262220.9127	306864.7306	177899.1182
Midodrine	LC	255.1334781	2.897083333	20393.20606	31492.79478	40234.01534	20871.54698	25754.78216	39877.08928	51026.40071	23185.1653	212419.2071	178955.6726	208478.6488	345503.3897	168103.0571	289259.024	63182.92053	172306.8266	49424.17907	27656.71851	50752.42898	72193.88481	80803.3392	44892.156	144425.1099	88354.39583
Milrinone	LC	250.0382475	2.5474	23753.77102	30418.42028	24529.40919	20346.01163	22271.65315	16172.53934	21415.36944	23242.56615	24017.33604	20828.93526	23081.51238	18485.75655	21006.23635	28481.84791	13958.78085	22889.99367	26417.85462	28771.26644	24421.44092	22281.26744	19485.74208	20525.29338	17042.75764	24419.00073
Misoprostol acid	LC	386.2893604	6.105216667	0	158045.4507	348706.7457	206095.7925	170658.1434	13119.35559	85803.33949	233516.285	88861.87324	220736.3526	16622.63516	0	0	24371.14443	223442.627	7855.901511	41490.90871	213539.7692	91525.13868	117146.8876	130664.8381	56930.81029	298556.5351	96192.65451
Monobutyl phthalate	LC	221.0813282	6.1779	12816.35579	13869.46037	12251.7063	15494.14928	33489.78604	15775.50438	10195.59437	16431.04734	18631.76797	15481.53723	12893.36685	14859.62828	13049.30083	15770.17642	14981.65459	15061.97402	13824.43853	13838.27072	11711.1198	15116.26692	14775.12638	19841.30286	14169.33493	17602.20533
Morph	LC	227.1031477	3.717483333	17182.33025	21679.68606	18247.20297	19443.9855	28579.1982	17315.7687	9849.409984	13254.3197	19145.9255	20323.49644	13733.44541	13739.65768	17924.32094	18276.52104	12957.73287	12940.27765	11069.82903	12438.77395	19583.15307	15004.72975	35926.35502	11422.47039	11486.64162	15883.2238
Morpholine-4-carboxamide	LC	113.0710759	7.54325	205798.2721	186789.7241	201689.6163	211067.3725	190567.3473	224903.4411	286012.0809	219772.4358	165260.5886	214622.3805	283433.834	250093.4701	206460.3562	227998.37	227054.4779	207502.4265	224296.9256	194100.7853	186252.2681	188769.9432	186678.6766	219145.3707	204498.0185	199665.3096
M-Xylene	LC	107.085719	4.636283333	6779.915202	5372.186787	16390.39396	11481.23409	13092.1682	24669.76753	10241.58181	15680.22446	14021.65758	8627.887067	7339.102014	5621.75635	7703.117131	8829.296479	13463.45312	12293.1822	15556.08921	8561.131397	6410.922527	10442.64218	12711.90097	11508.46602	6789.654598	8532.667845
Myo-Inositol	GC	217	22.63	17113704.76	4913026.966	10323624.47	16856233.3	4651802.838	11737962.67	7153610.187	7312015.859	9189611.446	12466266.46	16856422.16	15221642.04	9599213.227	11537466.9	8158590.278	6553134.361	15153408.52	7388660.09	12538440.94	8489624.92	6014760.034	8243235.814	12038934.89	17206979.16
Myo-inositol glutamate	LC	304.0705346	0.637	39357.50992	81874.41713	110336.4694	63558.42095	54420.56274	15337.95303	81523.52939	69987.92959	57640.82128	164702.3003	63125.61763	123916.8738	140402.7344	133826.001	60597.89253	168582.8558	64174.26463	113183.1435	146710.1179	55091.42766	63874.45225	70393.47866	133261.5455	151170.3292
Myo-Inositol-2-phosphate	GC	318	26.16	0	82602.9327	149721.9713	12972.15419	141187.2944	138827.6537	149135.0162	161372.5831	0	142164.8266	127403.4983	0	0	161050.0135	127774.6015	168275.3722	168627.1166	88399.24566	0	0	93174.01589	166119.9355	212022.8941	172766.0388
Myristic acid	GC	117	19.73	50518.38659	58076.34861	133402.2674	118295.9154	48455.16521	91273.6627	81727.54524	70930.95968	70906.86374	164496.7714	87918.80462	82640.07169	51402.81458	83901.91567	109731.6847	77087.7361	59396.37636	97825.52024	82481.82946	81294.15859	61523.71708	72792.26884	103576.5632	114164.8089
Myristoyl ethanolamide	LC	272.2580158	6.097833333	1047780.204	995702.7143	1035005.307	1169327.712	929532.2906	970826.954	812255.4834	839525.4931	1011595.334	998197.1407	886991.5527	998183.4711	1027500.211	832213.0078	929637.6685	812267.9139	1026377.558	959388.8658	855708.0787	870628.7214	819709.9548	871547.719	928213.2834	715408.1631
Myristyl sulfate	LC	293.1790228	6.897416667	279332.0234	38366.58543	43946.23811	38723.52134	46034.5278	89790.34361	707436.6163	31773.6503	26671.40104	45056.11578	1001816.866	31107.75134	27161.21057	53249.52946	39380.70792	31531.38616	171448.8417	50067.96438	205477.6722	202822.9916	42904.22703	53992.7274	427289.941	37711.87694
N-(1-(1,2-Dihydro-1-methanesulfonylspiro(3H-indole-3,4'-piperidine-1'-yl)carbonyl)-4-phenylbutyl)-2-amino-2-methylpropanamide hydrochloride	LC	544.2970508	3.373866667	146861.2499	39629.26535	142302.915	20532.52365	72359.90191	17981.54203	25454.62934	66330.79434	54082.91216	37277.59527	87034.37665	36047.18177	154413.5634	131993.0033	75744.5094	86603.19254	54708.14984	40009.07847	97316.30214	45503.87978	193867.2958	21970.77245	88856.01912	74717.7933
N-(1,3-benzothiazol-2-yl)-1-(3-fluorobenzoyl)piperidine-4-carboxamide	LC	384.1142932	2.8037	281130.8174	117756.4156	126039.5948	368959.1971	146068.0833	272935.8159	220570.0508	145980.6106	126067.4188	414480.9999	235591.4782	247967.6267	114438.5448	49948.02039	242420.23	54641.92123	268802.9933	131625.5088	259791.114	194604.5124	119420.9001	101430.7538	200541.7238	468665.141
N-(1-benzylpiperidin-4-yl)-2-(4-methyl-3-oxoquinoxalin-2-yl)sulfanylacetamide	LC	423.1866191	2.881416667	86445.7823	95657.90838	133990.5468	0	214677.4691	28772.0519	5168.377561	35749.7791	148901.6333	32077.87125	39391.53011	25130.16964	16734.60428	151198.0631	106823.3103	517951.5003	51258.60231	102733.6786	120454.8428	215133.0329	391677.957	35574.96236	308019.1286	80215.80189
N-(2,6-dimethylphenyl)-2-hydroxyacetamide	LC	180.1016599	1.611616667	67440.34171	64320.99983	208748.3621	77296.79412	60432.44748	82314.98531	495291.5483	84917.705	72734.07414	207420.9875	76121.98887	87345.20068	90402.0649	72084.84545	83334.34569	83745.36767	70571.71472	71620.80363	62287.14646	63389.48032	70760.23205	75843.2495	88158.21408	76780.36064
N-(2-cyclobutyl-[1,2,4]triazolo[1,5-a]pyridin-8-yl)propanamide	LC	245.1379342	5.482016667	3412.124593	4352.461783	3615.761027	1308.6302	192164.8139	42294.53341	1264.625828	13801.49088	142161.1414	8313.57271	6624.373172	887.8919444	7145.359857	23291.01263	762.504049	33448.70721	9731.525789	19982.30851	3734.031766	35880.80566	69312.6793	25888.22263	1570.477458	13860.6315
N-(2-methoxyphenyl)-5-methyl-4-(4-methylphenyl)-1,3-thiazol-2-amine	LC	311.1230924	1.977933333	18570.00242	24774.34224	35224.78128	7525.406337	51450.57468	7566.273873	22981.7773	32956.82875	46164.44727	13800.87583	22150.40343	16741.46802	29779.50846	34868.67419	60583.33878	27973.91441	32106.78382	45771.77275	33106.94839	43247.67243	53544.65766	34415.84352	41469.05728	50704.9996
N-(2-oxooxolan-3-yl)hexanamide	LC	217.1543354	3.072333333	60306.38346	109359.5454	76817.13626	40790.2127	96646.54143	106476.1188	66563.50748	35130.61784	60764.07991	87620.93767	89680.05169	122590.591	40777.78197	52018.64288	73236.51844	84548.78726	37840.8103	63788.39102	50020.15609	120579.4996	146139.3154	49008.02953	51814.30057	70442.21581
N-(2-propan-2-yl-[1,2,4]triazolo[1,5-a]pyridin-8-yl)cyclopropanecarboxamide	LC	245.1379885	5.650216667	1969.61129	2241.659161	3860.741745	1012.474874	33370.1191	28784.20489	1279.045945	9725.819133	27716.63813	8167.241534	6264.674399	679.6738843	5276.44388	7259.899708	1920.091335	10049.78015	4755.535758	8541.073991	2204.63778	18122.16209	24476.19214	12186.35928	1549.953591	6280.945234
N-(3-chloro-4-methylphenyl)-2-(5-pyrazin-2-yl-1,3,4-oxadiazol-2-yl)acetamide	LC	330.0722474	1.06895	98288.21353	97426.88281	106634.6713	118523.7629	30862.85456	93116.20885	57702.10725	70670.41464	60569.82704	123272.9756	215503.2726	144613.5448	162020.9294	92854.54426	142886.3198	84177.50666	156223.2212	56592.62423	67559.05369	75327.57701	39255.9089	99648.01808	160011.312	120741.2864
N-(3-methyl-[1,2,4]triazolo[4,3-a]pyridin-8-yl)cyclopentanecarboxamide	LC	245.1379993	5.7289	0	805.4487892	6793.094913	0	49894.40373	33727.47776	822.3597232	10444.91504	40431.60242	2309.386945	5095.782384	0	2395.716969	6723.439833	647.2630217	9082.484188	4730.477984	9632.744929	630.584365	22434.91827	28574.39343	13134.70964	1412.529014	3573.054208
N(6)-Methyllysine	LC	193.1544982	0.638733333	42296.10727	153107.5724	80837.26143	73605.10005	343869.6404	133366.0109	85991.72359	275539.1167	45679.8753	23945.3464	95757.62883	78579.0058	0	6281.316587	172298.2164	42573.17436	220199.5874	121393.0689	43999.86717	76155.46631	180889.1075	169816.4137	110977.228	146370.83
N-(Dimethylamino)methylene-9-((2-hydroxy-1-(hydroxymethyl)ethoxy)methyl)guanine	LC	309.1341529	6.674533333	3149656.489	3128902.908	2826663.847	2779777.539	2372368.158	2517143.313	2863308.617	2718311.252	2541680.429	2474950.646	2880129.916	2456482.342	2527662.26	2487676.844	2400723.652	2602083.935	2636393.49	2501395.932	2388278.723	2560805.228	2390206.445	2380558.632	2499280.8	2521290.658
N,N-Diacetyl-O-methylhydroxylamine	LC	132.0655685	0.630966667	126789.8565	72901.08167	59045.33818	115606.0081	38625.23994	62725.22438	79303.74026	34316.92821	54292.40703	45216.09229	56184.02128	103967.7781	46230.45781	72520.64877	95941.80051	44494.27926	69166.90827	61094.35659	64638.57547	59897.25019	49134.51261	117340.1696	67733.83374	46039.9008
N,n-diisopropylethylamine	LC	130.1589505	6.872933333	13726739.72	12731455.45	11864310.84	13131901.01	11086585.73	12468512.42	11759298.49	12455999.62	11193174.26	12571088.31	10348152.36	13158404.97	12742400.29	11412245.48	12478516.3	12240952.69	13410606.43	12112594.63	11153618.6	11768154.45	11096044.62	12959449.68	12090363.52	11813713.89
N,N-Dimethyldodecylamine-N-oxide	LC	230.2475384	6.105216667	2866872.643	2508583.596	3001234.187	3116564.347	3060226.948	2880261.045	4903657.456	2682962.112	2942691.4	2844803.8	2437611.109	3042740.766	2934832.286	2994161.21	2346202.755	2156956.529	2817453.118	3281219.753	2465453.681	2790223.158	2297820.328	1995414.213	2634473.755	2356367.231
N,N-Dimethylglycine	GC	58	6.37	408208.102	702179.6767	456236.2065	310717.5645	556405.1947	627961.1216	531560.2288	719426.7792	384586.4487	468468.2791	515887.1509	422883.9621	346209.1979	459672.2723	1006605.653	850741.9435	785107.7685	587781.2812	588602.6501	412662.4494	474056.9285	607042.5974	768339.5499	573880.0035
N,N-Dimethylhexylamine	GC	58	12.45	119636.4011	134859.6348	134165.0257	88609.33353	134273.2925	170356.2546	139394.2409	146323.3433	232047.7222	189265.425	115479.7336	94905.00826	202806.6704	109049.2833	172216.5544	162066.5886	83879.47887	107558.6185	204566.8074	221698.43	120421.132	119886.5129	183463.1333	151024.4469
N-[1-[[5-(Diaminomethylideneamino)-1-oxopentan-2-yl]amino]-4-methyl-1-oxopentan-2-yl]-4-methyl-2-(propanoylamino)pentanamide	LC	458.3466583	7.320166667	644783.5418	689823.1786	541014.7955	582927.2923	632119.8476	789581.183	1015288.314	760154.6362	563266.298	629500.1057	982183.0104	698715.8954	659771.6466	672752.1589	580472.4315	689276.3403	684857.4681	731171.027	690076.287	583871.5018	646009.975	707789.3104	608080.0264	745806.8736
N-[2-(3,5-Dioxopiperazino)propyl]-N-(2-amino-2-oxoethyl)glycine	LC	321.0944532	4.979383333	347291.4946	815140.738	187417.678	103814.6195	992168.2421	459374.2744	430404.1015	483933.5835	927130.7059	532397.4139	481729.6521	355160.3089	405791.0671	682730.4653	682523.1647	1034025.131	351030.2566	599896.1017	456150.9418	621137.8677	888520.5639	411389.5725	646323.6785	660455.6403
N-[2-(diethylamino)ethyl]-2-(1-oxopyrrolo[1,2-d][1,2,4]triazin-2-yl)acetamide	LC	292.1802686	5.8894	4840.179128	31935.18542	229526.4792	41840.63703	30022.82421	91625.93404	0	4548.088565	320226.2462	1145.419337	9293.051719	0	7222.995832	0	7891.630867	10642.07309	4610.701159	1086.196062	4925.579905	895.2862342	5667.314252	71810.40738	77171.85483	6180.000548
N-[3-(dimethylamino)propyl]dodecanamide	LC	285.2893115	6.097833333	38296.75175	21860.91816	7282.947028	102009.3815	793243.383	628760.0673	41855.94537	214364.9743	291956.2642	155634.4518	126573.0033	7829.005077	82672.28246	269888.8276	0	142667.5401	4244.025044	28970.69086	75675.1836	486898.0939	341471.4121	1227368.608	22085.19479	74814.64779
N1,4-diphenyl-1h-imidazole-1,2-diamine	LC	251.128645	4.440533333	27665.75431	39103.3039	103503.7684	57286.77774	66027.6976	68482.79577	54128.73218	122923.7115	18528.89696	14790.41559	98056.01121	82360.22167	113162.5228	93965.35756	60203.89584	73742.66559	57425.29311	81454.13063	65031.89434	53778.47647	44885.12152	45930.24137	63091.15216	353252.2079
N2-Succinyl-L-ornithine	LC	231.0981119	1.648	40006.43967	25004.73592	38374.04339	48109.06509	71084.95279	23893.76918	18670.30994	44387.92768	26682.5655	17584.07178	25783.49097	35036.55722	46278.50145	31731.89468	21739.42801	30371.05623	41974.26657	22989.59799	33098.44611	21900.22537	39015.14626	13263.33525	29803.42471	37860.5429
N4-Acetylcytidine	LC	303.1293382	2.850583333	7600.889107	3280.783017	14030.02449	6907.111525	19391.54631	35904.75877	63302.67133	9921.086744	10486.43209	12911.60211	2977.466855	8846.984381	9505.476606	16867.84159	13507.49768	30522.04928	6875.166563	19273.37668	11554.99959	14336.91166	18888.98172	25966.82512	16702.01888	21663.22282
N6-(Delta2-Isopentenyl)-adenine	LC	202.1078124	5.505216667	54584.58342	71480.87073	52616.20772	50765.35269	57709.35292	86858.99578	34658.65161	87613.44579	55937.65471	72765.78253	47762.40528	34317.47779	56161.49519	101833.6698	68027.32835	71072.36244	91346.94949	40396.23858	74611.07735	53699.92113	81101.73553	39354.72064	101000.2199	67882.40328
N6,2'-o-dibutyryladenosine	LC	408.1872468	2.764583333	0	16982.61714	7875.745283	0	5923.58159	1789.573564	10626.33659	0	148436.549	1911.516127	0	1701.394255	0	7729.08467	7890.123172	41465.1852	3345.701995	12977.88483	15621.11269	53636.04245	34603.93368	2653.334743	21056.59945	22768.16441
N-acetyl mesalazine	LC	196.060152	1.400933333	14752.47912	7472.646866	8480.692047	4995.424565	17399.33574	4307.962907	11880.62017	7222.337173	4545.776189	3069.679484	77029.55629	13634.11059	16218.24571	30278.5946	8425.783922	2371.157981	12715.41701	4740.699478	2181.719696	5081.418642	1191.169525	8762.182084	9886.577219	7779.471604
N-Acetyl-3-methylhistidine	LC	212.1026964	0.623583333	41699.83545	77739.66412	54535.85069	113079.342	63301.6157	91887.15477	93773.68313	81852.42032	83081.91135	72505.87493	62270.11127	82157.27844	59192.55069	68514.97848	72476.88938	99643.13598	46221.27215	91699.06565	66975.45266	81873.25939	71310.15938	76187.78801	100432.7127	53702.86548
N-acetylaspartylglutamic acid	LC	303.0830801	1.794683333	161079.2875	93228.04282	69473.89169	96938.64287	112340.3967	90099.29992	65657.33708	218581.678	85542.1602	140380.1139	121400.4449	90051.09987	169438.1607	130900.9509	113413.4702	93843.9856	142442.5771	52129.04697	139958.7429	114859.3976	61032.84774	99886.28767	57379.45978	183269.1394
N-Acetyl-b-glucosaminylamine	LC	253.1401159	7.435233333	74435.71483	59880.93283	50283.51258	61744.62553	86826.4753	80551.69609	189152.358	59270.46908	48892.04027	54799.97758	178113.8044	71540.34691	48116.44942	51503.85611	64307.41351	62222.39482	70266.81355	79080.48887	49732.84892	37571.03984	55369.73628	46787.56746	45729.58894	54098.03653
N-Acetylcystathionine	LC	263.0704059	1.999066667	22212.63033	31386.09911	44460.8418	19638.42486	28542.18061	8627.716147	10115.48237	15738.34227	57897.90555	22261.59322	20511.92009	15564.22153	23216.71786	35231.07224	34743.93806	28725.93073	24036.04576	28600.21375	41699.53718	27756.25768	42264.64166	18436.24597	27115.60239	38153.81814
N-Acetyl-D-Glucosamine 6-Phosphate	LC	300.0487023	0.676466667	234324.1362	166259.9121	193315.4818	321025.4332	247376.4531	231730.3299	221892.7048	213826.3634	170558.4899	213014.9107	219807.588	258523.1806	118760.993	138293.2534	203274.0247	233390.9443	324464.0699	154035.5328	254516.6459	153006.0198	196251.8924	183945.2129	237688.8956	225466.2154
N-Acetyl-DL-homocysteine	LC	176.0379215	2.949083333	49982.11804	23545.07543	38300.65257	38058.90632	38498.94449	28062.76033	28676.45651	30507.2587	25169.38799	45101.23336	56823.4684	32590.53035	45567.07997	25742.20733	31230.70163	24544.57228	57640.21029	35391.50209	25697.76838	36851.40621	26679.85802	38744.61326	31996.02989	31339.96077
N-acetylhistidine	LC	198.0870834	0.623583333	185717.9153	230354.7613	97752.36266	180118.4527	136724.6137	171855.17	140956.8585	161217.5009	129106.5165	82489.93198	156249.4495	121676.56	128286.0322	190115.673	179900.8087	182499.1357	138731.8624	172593.9982	101229.5626	127891.8062	133356.9826	197525.3381	152582.4434	162782.4055
N-Acetyl-l-alanine ethylamide	GC	43	6.93	37314.68341	41491.79078	35628.44064	53718.67331	111065.6025	89830.93955	92049.2603	64479.14395	35658.85037	40291.88068	70528.17396	77272.81035	56754.19264	69313.58705	54585.51286	72122.04993	61458.30994	80239.12762	62817.23064	0	46016.79531	80659.61498	83046.32281	94097.78568
N-acetyl-l-aspartic acid	LC	174.0399524	1.10115	197459.9552	68648.60385	184772.1049	133031.5313	74479.90429	19796.15676	59164.29143	102863.3012	89899.14167	82717.3284	33284.59301	119734.4334	133106.2052	129883.965	101489.0397	96582.95525	186693.4207	98215.88793	84512.25242	52401.29895	93511.25573	130919.5581	104987.3595	167450.9143
N-acetyl-l-carnosine	LC	269.1239635	1.022933333	37309.64045	48883.33276	14288.00595	13279.67417	23546.12012	43105.8476	33367.10779	24788.11151	15280.16244	10313.48115	0	8870.693933	0	30047.83887	31827.58805	25766.19974	2781.162715	30236.94525	12505.90089	30382.98434	25034.73243	23829.65851	30159.70325	57035.14142
N-acetyl-l-methionine	LC	192.0687595	3.288233333	78556.10921	139048.5397	92303.48596	78176.42503	158967.348	89613.03494	92193.97193	90715.15913	107901.06	103280.1555	91479.72312	76284.26244	77652.05599	135208.9346	130218.8038	118280.351	90598.70859	130135.9495	85507.59944	127472.17	122232.636	112382.1872	124230.9364	127144.025
N-acetylneuraminic acid	LC	274.0915476	0.7344	179838.0061	228014.9333	250198.6749	277659.7775	242140.736	232008.8908	254910.8286	327017.1945	113668.59	349188.4011	272924.5682	268026.4574	216743.9389	157245.3108	241564.0198	302046.0804	298027.7969	220784.351	253545.4819	218888.6841	195951.6143	174208.9683	259612.843	250608.6271
N-acetylornithine	LC	173.0923534	0.708166667	71716.7073	38051.83052	46190.29471	113335.5299	98020.73986	64107.63216	86650.56619	65796.81934	74703.62004	74031.71522	49542.33802	58701.53983	93815.09714	104574.8257	69308.93323	61141.03794	72193.28242	119945.9918	60887.00686	78526.25266	100686.3266	73104.33413	75022.46268	81529.98875
Nalpha-Acetyl-L-Lysine	LC	187.1079938	1.409766667	18482.30977	27874.1569	29201.93617	6258.44878	46621.85103	15193.35469	11678.46129	11551.13212	38538.96016	12012.92114	24598.63415	8686.305869	30810.98735	45309.52315	24881.54989	40184.75621	19250.95496	22144.0146	40543.8718	31078.54474	40766.30311	17203.91607	30280.89948	33125.84921
N-arachidonylethanolamine	LC	397.3164252	3.9736	103031.63	87845.85633	82441.27007	91688.80849	77100.96973	99629.09364	109091.6478	94526.92565	88754.39113	99090.49556	83264.32485	109379.8303	104936.6045	82424.11417	88677.84747	89894.94238	92239.15547	89428.46108	79286.00914	75309.81135	88420.19393	109429.667	90193.28908	91487.47818
Nateglinide	LC	381.2124971	2.179266667	228763.7913	272290.7988	283568.8991	57656.25273	437496.5897	69192.84423	129425.2037	231104.9536	228494.2752	227208.2769	176712.0735	179126.4209	460919.4089	248565.0393	265253.0853	329335.7932	133335.3701	221453.8273	253367.3945	123594.203	487106.6241	124430.3343	371651.67	382353.9649
N-cyclopropyl-1-[4-(dimethylamino)pyrimidin-5-yl]piperidine-4-carboxamide	LC	290.1955901	2.8037	35803.29395	23822.77925	15214.57577	35606.23476	17186.11315	26045.66536	15904.04452	20149.63638	32011.35697	27674.53914	16116.18959	20535.90238	37222.27862	10081.38146	29233.19042	27780.99847	14494.08222	13904.97406	94529.13474	36140.93207	25848.65735	20155.51643	29288.35291	36445.1663
N-Dodecylsarcosinate	LC	290.2683091	6.112616667	848690.8491	659537.1788	655970.2478	843125.4256	833522.3108	893158.8745	626246.5705	678880.8549	966857.5713	789298.5761	761531.942	682725.8555	744942.2223	728382.3474	669179.6244	643008.7973	763567.433	814219.728	567146.4223	809170.7993	492486.1517	910608.5221	710883.2438	596217.2698
N-Eicosapentaenoyl Arginine	LC	459.3284131	6.5114	808466.5921	787977.71	728847.8021	807419.1513	656242.0415	750927.2365	694187.5466	826063.6856	717776.4966	644788.0598	97050.25215	829090.2834	830457.146	683949.47	822123.0168	791944.4052	924677.2528	731730.489	671094.8175	697560.8566	685011.2751	747538.9873	667953.0026	655021.0228
Neopterin	LC	254.0865876	1.471166667	69931.63543	39697.5887	53015.269	42097.69094	50722.18041	55376.69203	39966.47647	32832.21899	52284.17727	43817.01492	35842.86048	44023.6219	29508.83606	32953.03739	41707.06159	36393.36637	33381.17811	40902.14419	46571.23842	35822.82326	64548.97456	43775.23146	36770.9123	39999.01538
Neryl acetate	LC	219.1338187	1.27575	791034.8943	897114.2978	964003.7444	478828.5823	1252385.122	478592.3643	496287.2968	454444.3212	1214611.384	598531.8194	753520.3857	454238.4217	746056.5976	1311732.509	707678.9249	1412618.015	662230.0308	901241.5505	1090224.557	842779.538	1125439.353	585959.6651	806796.3807	942067.3249
N-ethyl-n-methylcathinone	LC	192.1380784	2.694866667	624481.1689	487799.7711	561429.2668	639275.5282	536081.4581	618175.594	624479.0321	614706.0113	535085.5631	588004.3184	510610.339	663116.6795	528757.4859	390474.8798	639014.6874	601628.4326	629136.4214	562269.4317	515391.0213	573200.5687	491157.3839	613495.2778	568712.4022	533814.7788
Nevirapine	LC	531.2233223	7.320316667	331662.9675	317502.4521	282046.6955	274238.1761	227658.7102	220104.2214	203609.0253	209591.6285	263074.4672	254285.3595	222251.3196	226022.7393	226537.5047	208745.1425	201920.4336	235118.5362	246621.5896	228995.8604	260454.819	229688.4816	251023.6649	219224.2535	234522.4562	201036.6996
N-Formyl-L-methionine	LC	178.0530416	2.640883333	27307.545	1366.473167	10961.7335	12703.71508	16017.21183	11674.46201	8802.583197	15914.67216	2036.048832	25100.07239	28239.56276	8116.71949	28670.92746	2329.662743	10182.38108	0	41683.97856	16636.55973	6747.311785	14706.56526	5185.996023	16526.51351	7331.64342	12025.63503
Nicotinamide	LC	123.0553019	1.061316667	22946091.66	25388686.8	20371363.78	23759586.05	22772969.56	22234332.68	25388625.96	25237527.4	22999091.99	27399289.86	26999029.01	19267710.16	21230664.35	22115163.25	24197305.66	26326248.42	22598276.84	23568134.7	23842267.66	23411841.84	24825266.69	25736404.78	22731921.47	25489082.14
N-Isopropyl-N'-phenyl-p-phenylenediamine	LC	227.1540453	5.395416667	47533.28995	42061.11614	45590.50142	44179.63531	40878.04411	44202.98752	40019.33752	41247.46041	41784.73786	38148.47333	42168.79182	47565.23087	39808.44381	43858.16031	41986.07765	43465.13277	38589.18536	41559.20348	36520.1103	39856.86167	42178.45697	52522.43294	41087.51947	42775.86615
Nitrosobenzene	LC	125.0709606	0.037633333	8770.3971	9313.774172	9314.995468	12979.71754	11301.23926	11779.2061	10292.19215	13803.09023	7104.068031	11916.66251	9986.976986	10980.85441	10352.03837	11626.92682	13961.96526	9837.720859	11596.07291	11200.94212	15838.64653	8575.727308	10601.05842	13384.90092	20171.3999	19110.46451
N-Lauroyl Arginine	LC	357.2852973	3.9736	1196959.908	1090117.652	1024216.185	1107211.651	968604.2838	1100156.547	1137513.65	1124541.951	1056497.61	1145167.394	1022716.819	1165560.264	1139925.13	1045343.597	1029757.683	1043495.731	1069243.226	1076383.819	988230.6489	1020179.334	977425.2124	1278154.217	1031723.714	986373.8444
N-Methyl-dl-Leucine	LC	144.102015	3.197566667	6752.492698	16531.9263	4670.578722	9215.672697	4061.353271	7649.372954	5572.432138	7845.511641	6345.935564	11105.15594	6471.262707	6776.104213	18009.1076	25424.47752	4524.895696	5246.86244	4306.618022	3640.159822	8781.001689	2741.871432	4671.179745	5103.44775	11776.19585	11545.66283
N-methyl-l-histidine	LC	170.0921473	0.756866667	77331.17808	96891.01921	70525.82553	88643.71886	100837.8929	80765.78081	94541.56372	81971.59153	109771.3933	99502.03916	136229.1105	109724.3441	70854.3971	67632.2774	64977.70941	100962.7629	55212.66642	100929.7639	93229.68872	44491.26177	127168.1425	81356.05311	117072.2875	94197.49277
N-Methyl-N'-nitrosoguanidine	LC	85.05128616	2.2262	47428.52986	40731.16067	46545.07185	44003.60052	40508.8711	45099.56268	50099.59669	47088.37494	41210.54135	42295.66272	40987.25048	47998.08646	43135.97335	42900.05099	41892.91536	46689.0848	45735.33708	49331.96003	35999.44862	44267.76088	36203.19277	47421.51511	47944.86932	36977.30379
N-Myristoyl Arginine	LC	385.3166109	3.9736	667188.8505	592977.9027	576056.3056	535832.1792	577254.1971	589096.8598	613427.187	640867.2631	556323.552	546062.4738	499656.4904	557242.1372	635126.7703	664506.0493	601757.9252	584539.41	560045.6432	533341.4381	553405.5515	535721.4687	535867.645	659446.4665	596504.6011	618596.4213
N-Myristoyl Lysine	LC	339.2998133	6.45715	197861.7572	154323.9082	318464.3531	259719.1944	380205.6581	333645.4998	206945.923	192352.5945	291772.7352	231851.8104	93884.88966	282860.9079	163151.8513	158502.6399	134167.564	205088.1341	221412.3689	423017.635	257340.5476	388636.2735	392792.6857	309100.4095	143673.0443	272607.3235
N-Nervonoyl Cysteine	LC	470.3693333	4.5656	4290881.435	4404296.033	4179186.25	4685641.43	3945730.709	4404916.698	4368814.504	4361064.921	3781404.936	4354212.503	3948437.242	4422724.331	4323021.488	4167984.33	4292329.838	4156763.124	4292960.723	4098483.938	3975043.962	3694317.234	3788955.17	4617412.831	4191872.828	4287902.179
Nonadecanoic acid	LC	316.3203726	6.1818	595648.3805	1720106.447	478282.0895	1333061.797	829324.7963	723973.6643	759958.9349	2023399.772	522799.6207	792855.3215	481076.4564	665010.5662	559988.1474	631810.1256	1094909.072	808692.6699	1446543.279	464634.3871	522046.1716	515669.9036	382836.6536	420448.616	750649.7803	694145.8175
Nonanedioylcarnitine	LC	332.2059958	4.16915	6811.186027	7470.302028	21059.77684	8532.004382	19355.79555	35530.24002	24628.60495	21257.04599	35713.35725	24095.20354	12428.17513	39879.38104	38262.66537	8579.492953	19237.67986	10783.41527	18756.53235	14842.66028	62839.35346	52587.35055	16220.22831	21739.95907	36490.04907	142545.45
Nonanoylcarnitine	LC	302.2319637	5.9825	85137.43141	261263.0819	158514.987	523097.9964	72377.31598	182550.5737	206451.516	235253.8342	146281.8671	181984.2137	299912.5005	120342.8767	151659.8594	224570.9151	72257.29361	95690.94397	169686.1758	171774.7864	307036.5124	202752.8514	232030.2543	76503.1707	144413.5395	305213.7504
Nonate	LC	247.1183298	5.1576	6024.452717	3507.263946	3825.478639	1703.869169	182791.0537	75025.06221	2450.634054	21187.54478	247844.3804	8921.668551	1466.813425	0	8964.287321	33025.63702	889.1624444	49778.34379	15789.05427	23005.39695	3100.633657	61484.34337	142772.9529	55905.57022	1452.745133	18842.15357
Norajmaline	LC	367.1970327	2.671916667	18980.6643	2585.521925	56600.73931	19562.85409	93717.16459	34839.28291	49454.75209	16835.89505	50567.61479	26351.17358	30933.42876	21257.94164	19494.85508	2000.385387	94794.0499	20728.76993	121063.6816	40147.18131	46879.74092	63628.34446	89233.08367	56857.77135	43550.33906	103572.0303
Norethindrone acetate	LC	339.1995171	6.306133333	1884883.129	1756937.668	257438.919	2011691.028	313966.0567	2124224.075	1643039.227	230587.9371	1530077.589	1543796.171	1692135.475	2074361.523	1967979.001	2152176.552	3108861.93	1622470.516	1654779.901	1184649.229	247262.7957	1518873.126	1375986.951	2231228.476	1924194.333	1377311.98
Norgestrel	LC	345.2451258	6.58055	237934.1089	183858.7861	165711.0182	223106.3786	183398.8148	231139.5606	181096.9584	214106.3593	191639.6967	152543.3698	81922.05769	243400.1535	186523.4478	166960.1354	208833.5953	221000.7807	257645.1999	165132.7443	150043.2741	234472.5282	150275.601	206865.7795	185239.4652	199401.2965
Norleucine	LC	132.1018196	0.037633333	876672.6894	885461.581	836504.6004	1022526.086	896112.059	1012562.582	891941.4755	977393.8864	840308.1616	996949.0506	865897.6398	1003354.875	889077.3242	901720.7191	949644.1519	874857.5569	949679.7789	954846.6621	854225.1129	849978.1127	843561.736	1096284.762	940644.5907	950155.5211
Norophthalmic acid	LC	551.2327491	3.26475	21030.31367	3741.988061	32656.97965	52968.28484	63485.0176	6291.972794	20093.78459	70887.30796	9270.248914	0	131641.4844	16564.47283	5946.333212	185811.249	31055.34033	24493.6267	198436.5693	55290.3706	6710.087998	22406.81107	120393.3642	170215.4625	0	27518.67136
N-Palmitoyl Isoleucine	LC	352.3202627	6.7421	298638.4615	248284.0222	359384.0369	224994.3799	340616.8307	293486.2733	217200.1673	346965.7545	216781.2906	207815.6568	284168.0019	287613.6933	247167.6299	292396.3761	187643.4417	165237.1864	242436.4277	339172.0717	132500.9646	254147.9972	198021.1686	272134.7102	193325.9924	216142.8676
N-Phenylpropadienyl-3-phenolamine	GC	222	7.56	0	159236.49	212637.2431	140390.6802	190874.3559	229459.5193	240394.0508	216166.7862	46278.81784	211218.2057	220341.8104	166760.533	53224.3833	178330.7604	210665.4551	244201.074	251839.3516	230811.6766	134337.9402	33497.36303	267001.2473	202251.955	219070.4957	226128.4566
N-Stearoyl Arginine	LC	441.3790583	3.9736	360010.306	349099.6766	339300.0629	334663.6691	310321.8248	332635.7981	353760.9019	359018.416	301890.4438	393434.9828	318671.86	388016.1393	374795.2563	331544.6709	344637.857	355725.5601	361847.5279	324051.1193	312761.5831	306546.6864	280444.6307	415507.5136	326347.7925	295985.1137
N-Stearoyl Valine	LC	406.328367	6.95815	26525.04121	37334.08689	28796.87496	17272.047	11632.21012	35438.76489	362723.7099	37164.65655	7783.767193	9982.967024	312428.9253	4088.011097	34515.46884	14068.10114	7984.402607	10012.47578	5124.498309	45735.82848	14904.73945	30920.81564	28768.08447	33002.71725	40088.40204	33552.20621
N-vinyl-2-pyrrolidone	LC	116.0476583	0.689966667	23920.64837	13469.03866	35143.69486	39375.81009	16394.88348	15249.98272	15502.75717	0	3180.453126	4057.10055	10515.17627	34735.22518	8594.939875	65653.29744	18346.50363	8895.661883	20326.06127	4892.553273	0	29717.20868	6619.265257	9806.080475	29919.63268	15414.40505
O-Acetylcarnitine	LC	204.1227865	0.712266667	120968173.7	77487489.69	61445551.9	98034802.75	81257413.27	119113651.7	65678457.58	92135466.9	69609045.5	53876024.43	90801442.6	114748769	119517143.5	112171739	39152999.04	70589903.88	79806047.28	65389074.02	88160395.46	67061585.73	49475876.17	107487785.8	80732413.25	80528862.57
O-Acetylcarnitinium	LC	204.1227956	0.991916667	248250033.2	195753778.4	149147591	209993944.4	185378145.6	253101635.5	158853189.7	218716271.1	177386102.6	147264158.3	210076768.9	252287314	268230569.1	236011674	116707213.7	160205300.5	189059753.9	169113742.2	200785212	165288741.7	131794139.3	238989587.7	192877174.1	190732534
O-arachidonoyl glycidol	LC	361.2729355	6.595983333	89973.84109	153534.181	403512.2698	376018.2013	211242.553	181523.0574	360512.0214	81086.33992	337711.7851	454389.3517	79234.06028	213491.1776	98109.41542	269570.3795	258033.962	288926.5887	109495.4611	429444.3923	514947.5374	260493.7867	349657.3638	219609.3842	216815.9918	347558.9027
Oct-5-enedioylcarnitine	LC	280.1538282	3.450166667	1791465.509	1726759.491	1549798.541	1272457.778	3985987.181	2403285.381	3974405.36	3000180.463	2416733.947	1814851.747	1019352.79	2565073.711	1622197.37	1153890.194	3478702.04	1322033.282	2813473.73	2142890.508	1071906.786	2438492.762	1635913.097	2274130.716	1715801.012	3024258.425
Octa-2,6-dienedioylcarnitine	LC	296.1487393	2.827116667	75706.74544	103376.1541	202486.1192	63705.24476	153793.2406	173123.4801	109196.4257	296868.9584	84838.32819	110340.1218	60613.15485	87648.35755	148156.7833	115557.8391	77126.12105	129538.3858	127403.4888	110288.9134	64512.67513	255591.6177	111539.2366	205083.5036	79918.24614	204060.9955
Octadecanoic acid	GC	117	24.41	1742547.137	1807277.339	3303421.753	2410609.131	2786514.595	2830488.816	2418696.969	2573555.269	2325455.084	2359655.783	2561062.324	2372176.397	1870217.52	2688441.781	3248439.167	2982252.754	2604433.033	3215687.064	3176390.733	2429102.587	2697326.579	2462759.728	3131623.33	2619749.143
Octaethyleneglycol monododecyl ether	LC	556.4409004	6.680416667	581693.7583	460926.6121	621203.9591	689231.9778	1269683.745	1091720.38	584208.1582	691085.7106	855577.0008	491880.8877	580993.2485	529987.3894	531641.8836	572777.0244	406522.3576	581629.0968	619029.2078	562461.687	1640231.135	833816.8602	724118.2904	1324559.855	370149.5015	463455.2301
Octanoyl-l-carnitine	LC	288.2162798	5.8894	1011851.046	2782859.682	895389.3308	1437805.491	785343.6553	1307071.087	834215.7073	2187422.149	840835.7392	966701.7657	3758657.834	821964.9837	1458732.05	2691090.828	1229297.557	654256.5153	2229772.567	999826.5907	2039585.351	3106642.333	2939668.184	541035.5104	1317722.451	1687279.747
Octhilinone	LC	231.1524087	3.450166667	14367.23553	2462.25848	9993.306988	11149.84522	1193.870052	8753.275586	2806.643669	7411.045291	6569.98771	6660.058005	5378.92123	2310.800249	8376.257815	5546.542404	18811.84686	8073.950789	46978.26467	0	1008.583867	6090.58315	2620.911985	11924.0809	65.684086	3235.805578
Octopamine	LC	136.0755538	1.619416667	944719.1463	1215615.633	1026613.086	1043560.556	1072515.401	906233.5002	977517.2023	1038357.699	852884.4623	970910.161	1004744.868	923372.8576	932623.005	1206782.769	976301.6221	936001.3944	1102606.442	831784.7694	1112442.973	950622.9623	1074875.82	916918.7512	993385.6392	950642.8757
Oleamide	GC	59	25.77	475792.4346	2091267.273	1003878.188	1601348.444	1593591.909	1389988.147	2504944.012	2398292.415	1259093.641	1657860.815	1488938.485	2008824.169	563852.0022	2762717.624	2988059.734	2246388.873	2223036.218	1954503.35	1768028.547	978299.202	985358.8351	1569849.881	2337983.334	2102422.628
Oleic Acid	GC	75	24.14	750008.8015	3824176.503	5910390.708	4156422.432	4182575.896	4501400.256	3951839.01	3607470.723	1089500.433	3108435.585	2958631.807	1068904.87	2470257.975	3631624.099	6524818.336	4539118.941	3859711.616	1113722.059	4229001.475	773659.11	3372876.752	1041024.87	2357768.584	4869661.37
Oleoyl-l-carnitine	LC	426.3570942	6.258266667	10023448.28	10861431.93	16530553.04	47284413.46	17586598.52	18595403.77	43718589.81	17411681.26	19960894.24	24120648.91	17952347.21	23398614.57	17713462.36	7628921.066	26537362.58	8196104.56	10294068.24	22932493.84	19409478.32	38677314.46	12730979.92	17718517.71	12695870.14	14579180.62
Olpadronic acid	LC	296.0654437	0.608333333	1606208.064	2389417.543	1820503.733	3994760.87	820782.9412	3256615.537	1765945.29	1663160.797	1525982.58	1479972.736	2633845.293	1926539.239	1920280.389	3659833.542	1636626.373	1458945.943	970703.4113	776679.5254	1846473.045	830708.1909	1573032.401	1030351.63	1939952.652	2735328.826
Olradipine	LC	487.1424748	0.638733333	199669.7943	29823.58083	172857.1395	0	0	0	0	0	0	0	0	34697.54491	83972.22571	96686.62633	155556.2565	177436.0193	36336.99712	205533.6207	113127.9513	85043.76665	99668.12357	0	92667.09668	32004.3573
Ornithine	LC	133.0970885	0.53155	12467.54949	12641.17979	27485.90281	14632.82257	7921.167622	19004.38689	13388.56664	11969.21329	3349.652569	44794.40188	20053.96578	29162.61724	21126.15673	20963.00794	16732.51427	12256.329	31230.60029	16934.53671	18119.45268	17328.9758	22481.5947	21510.6659	20144.5994	37850.46705
Orthothymotinic acid	LC	193.0862944	6.338033333	47010.39346	45072.76964	41925.55687	42544.8021	43256.78698	43895.33645	39932.23438	45158.55659	45524.14081	42974.47409	23474.39486	40048.13216	46022.58812	43404.96049	44921.63885	38771.1375	42453.57323	40767.11901	42687.84708	45700.81959	41793.95545	44904.29105	44487.26481	42506.67088
O-Stearoylcarnitine	LC	428.3728408	6.30365	18818250.62	14677221.23	10216405.3	23140711.01	10530100	9627864.046	7614873.899	28002528.3	9024183.414	15295177.49	20793881.51	10856817.75	10103941.1	5299773.554	10679833.89	5222771.634	7947682.419	7687116.446	22409882.08	24839301.37	19218888.86	6424883.163	7539178.882	11168181.67
O-Succinylcarnitine	LC	262.1280358	1.206383333	108185247.6	81323020.4	113175974.8	51711774.99	53994541.75	72455859.13	116877883.5	98117441.13	89521917.21	162972495.9	71695412	116497923.7	137719419.8	61993064.3	150574861	101191185.6	69866406.37	105133661.1	136470495.8	108920607.2	147277881.5	91596369.87	76669698.26	86883741.54
O-Succinyl-L-homoserine	LC	218.0665965	2.046133333	152209.4619	52304.20603	73812.48448	90095.1197	96800.08677	61668.20596	57964.22185	75026.47595	59598.16115	70900.45001	77200.74323	68760.35578	100170.6386	69507.12615	64648.43764	60226.51855	116191.1329	64585.36517	83922.18417	48032.81521	41242.04003	59594.01727	57731.14452	62676.61851
Oxdralazine	LC	427.2545243	3.638666667	486196.2062	758788.3564	831508.1067	225095.9999	466799.944	420201.8182	640664.3419	446663.3523	609414.6473	749311.0078	631223.5098	414030.5803	610005.2145	713185.0941	580107.6811	420140.6968	641540.2423	683562.5319	643616.1586	792961.8059	651549.664	587068.3365	400666.014	843640.5392
Oxidized Glutathione	LC	611.1446355	1.7353	1487353.801	702813.689	1420231.404	999746.5847	1177621.209	1136391.577	1592688.673	2902635.469	433139.1825	904001.6534	642845.8957	1377992.839	1693159.194	1787575.828	1855396.589	1399921.795	1200426.962	837410.4522	1197795.692	761806.9228	546468.6548	1440491.691	2120595.548	2736136.297
Oxindole	LC	134.0598955	7.77515	34897.54987	28086.42701	31753.07635	42955.26099	31607.94385	35368.51942	37248.39446	35602.76446	25471.88142	37803.94386	33996.47482	42500.28221	37422.97428	36128.5223	41523.74963	35924.46444	38779.42397	38881.91337	31445.21224	32978.506	35047.27232	40798.37894	29079.4334	31128.00535
Oxyphencyclimine	LC	344.2114954	5.9825	1035120.778	2149571.084	5364309.836	2216286.298	4065940.371	3751803.642	2995630.18	5254851.632	784918.706	526744.6168	5605912.712	4094936.774	3704988.178	5422866.197	3206830.385	3450464.363	3063661.106	4434832.006	3402975.17	2674442.656	2231781.365	2918603.455	3566821.704	18712328.82
Pa(13:0/pgd2)	LC	685.4019438	6.526733333	346376.528	317883.1782	281072.8651	377375.1985	266960.451	314146.2572	314387.1181	357179.4384	344324.9434	273241.8969	4840711.744	326401.9949	344743.1729	340055.836	333936.475	264676.2589	305346.2098	241056.4301	280460.9067	312371.7572	258463.4276	296478.0402	275102.8337	297888.035
Palmitaldehyde	LC	285.2432642	6.7541	38023.62004	47546.24364	105768.3854	110288.3585	71224.31686	25364.1552	125472.3454	33476.82345	109450.8285	121203.0219	16052.18831	54862.71344	58336.95889	29091.56607	54269.47185	59475.73724	47955.02157	267032.1265	115757.329	60939.08237	168138.8172	59862.38389	78664.74169	64432.93946
Palmitic Acid	GC	117	22.16	3034003.692	3436968.038	4169021.336	3758446.259	3472140.795	3435427.127	3043193.264	2859477.526	3261085.283	3567363.723	3135995.212	3333260.81	2460769	3456067.357	4298290.238	4403211.051	3197629.305	4058908.867	3784352.777	2573267.392	3339161.343	3920482.145	4146567.108	3441481.604
Palmitoleic Acid	GC	311	21.92	24184.32659	57826.90055	91737.14347	89102.73544	84152.52166	124336.4341	68249.84978	46891.31164	37497.62827	108751.4247	56407.81529	85343.49514	37157.41652	120888.5059	164396.6866	85267.48837	46669.44132	44668.05063	47587.69492	40969.98068	0	64588.42392	126200.0739	94171.10937
Palmitoleoyl ethanolamide	LC	298.2735016	6.619133333	332555.1651	270935.4893	430644.3117	288098.4393	256916.835	495341.9167	267310.9406	313861.5176	237867.3043	196798.1956	150755.5579	291744.5076	177415.9636	196714.0983	168373.6416	236577.8665	317115.2972	293223.3344	159282.5791	293876.2797	199725.5444	273223.9196	175035.6371	224446.8479
Palmitoyl Ara-C	LC	540.3306533	6.547033333	628747.4887	680351.4333	937322.025	981059.1067	674747.8774	667549.4497	1674309.082	708434.3108	787406.6143	1025870.898	966976.0973	715586.4124	727875.0935	898571.611	719874.5201	1207119.112	426518.5798	1085157.692	1500551.175	845420.4742	996883.5472	1001345.942	1457432.305	1232985.782
Palmitoylcarnitine	LC	400.3415849	6.250883333	5109154.273	4714739.542	6096929.583	12841731.03	5951121.966	5237415.123	7329237.875	9693087.01	8952237.329	10244887.4	9077136.936	7743279.001	7285963.474	2419475.962	9169713.536	2137379.456	3379087.028	9336029.608	8466309.324	16852917.25	7007491.018	5176602.078	5607129.374	6332715.278
Pantetheine	LC	261.127577	2.842766667	12716.44234	18134.06803	10004.93777	4754.140294	1747.228715	11996.18724	19309.04253	12880.83277	10505.15814	24484.25714	12828.69953	11074.4196	12546.88014	993.5445204	25450.69687	14521.12109	4661.582711	21281.36502	10989.02649	20978.03667	13752.8865	8427.407916	12566.92415	12022.16392
Pantetheine 4'-phosphate	LC	359.1029074	2.827116667	35401.27665	174134.1847	30937.01441	44722.95634	24845.59872	97595.40997	80134.58744	58360.19497	108693.787	105033.9742	85044.17229	55200.95363	33080.28712	55636.72451	110275.4714	107246.018	74138.03342	47658.57945	53485.9428	146676.1642	88381.02383	38335.76356	97129.51681	89525.31568
P-Benzosemiquinone	LC	265.0714867	6.579033333	213385.3573	212673.9939	229630.0933	199143.2924	196464.8261	204325.2233	260794.9195	183052.773	232692.9435	222480.4814	221582.7941	206502.6903	221207.2872	192179.9105	200667.9165	183443.7568	207185.1012	236850.3689	202397.3192	193375.4834	196996.0088	202475.0875	204454.3844	181790.1502
Pc(16:0/18:1(11z))	LC	760.5838801	7.427583333	93919092.18	95986296.58	73650934.16	81163648.95	70244250.94	81496876.88	191279.3693	97214183.27	86158766.85	72812131.95	182607.7057	83016558.13	102414118.4	81175510.31	84565992.29	100896339.3	71822696.83	92870433.32	84281138.04	74878201.25	92573084.87	101574565.7	100566426.3	86414088.26
Pc(16:0/p-18:1(9z))	LC	744.5880146	6.7344	650108.1852	42618572.15	42402901.77	57440655.78	64135268.5	38617799.88	11435315.08	46208336.58	76459232.43	66173983.71	10254716.38	38716198.47	33892400.05	39229012.82	49222489.79	33957674.48	1078133.983	25308185.89	41424022.91	664286.0101	43745850.98	31207179.47	850488.2159	50403529.06
Pc(16:1/0:0)	LC	494.3234036	6.588333333	1535969.33	2146126.031	3926885.122	4784614.916	2830983.563	3364284.69	3595001.551	1418338.585	2273248.824	3634998.257	1738008.774	2234550.309	2992478.93	3365179.203	3601378.325	5500192.788	1561103.833	4139752.928	5230450.564	3070460.728	3048727.701	2820143.173	4756409.548	4053197.808
Pc(17:2(9z,12z)/0:0)	LC	504.3093845	6.442633333	93364.68228	185566.9505	305680.5606	274041.6444	193485.2359	134994.1753	218259.8744	130520.1175	325175.8003	519444.0673	179009.1519	118242.7776	171845.1115	267534.2416	152617.5143	273767.5818	119843.9761	294015.8628	505155.1201	205610.4301	410719.8319	220412.274	297980.8977	268420.9293
Pc(18:0/18:3(9z,12z,15z))	LC	784.5829418	7.027766667	40769019.9	38610375.66	36201405.68	50283031.2	47703065.95	39045201.86	662017.961	32361634.23	40025369.6	38137989.67	820871.7416	45945651.27	44267175.52	34273285.64	37384837.15	40240897.5	41105444.56	40433633.29	49601608.21	40750866.32	41410921.72	45954051.65	36150735.32	35639080.04
Pc(18:1(11z)/p-18:0)	LC	772.6184648	7.281766667	6783.941736	26551.22551	30899.77991	18942.10862	17256.79589	22071.6826	407480.7347	21136.94601	18014.76937	25119.44899	905943.8341	52334.59826	26241.28277	26692.86721	23643.50562	23142.3123	10384.41076	21850.52672	32878.09462	7590.588039	20065.91691	35470.03441	3315.61346	21330.91822
Pc(18:2(9z,12z)/20:4(5z,8z,11z,14z))	LC	806.5679804	7.504833333	2466115.092	2237684.977	2542588.197	3608829.729	3500013.855	3565391.716	2066794.311	2309703.969	2121793.042	1967607.698	1879532.313	2736731.572	2139941.529	1899900.112	2746399.059	2763651.689	3610045.349	5230949.568	4276605.509	3980944.164	3939852.587	3078777.446	2447570.14	3634568.668
Pc(18:2/0:0)	LC	520.3391695	6.588333333	10697461.18	23545207.6	56203485.92	49893466.64	31811595.43	26336645.98	34056181.54	19599845.91	56346951.9	97275743.43	21779764.46	20366035.6	25550963.2	37610661.8	22426721.89	44218071.78	16536023.09	56324633.9	99961967.35	34438053.18	83430719.63	34264620.3	48585922.99	49724043.94
Pc(18:3(9,11,15)-oh(13)/p-16:0)	LC	756.5531283	6.5114	21234084.68	28885535.37	30887022.3	26665007.34	35643973.41	33906855.77	1215676.697	24245433.17	29721702.27	30765311.94	1022157.563	39184285.09	20298370.47	29140936.44	42526108.05	44677072.88	28881454.49	27837640.16	44535659.68	27092358.91	29073784.75	33605749.69	30177263.42	34922087.92
Pc(18:3/0:0)	LC	518.3233568	6.495833333	178318.9845	788004.6228	1639350.049	1480408.921	1545834.811	907025.2871	1756250.893	638601.9267	1961295.985	3193277.305	263219.7055	846129.222	913852.7534	2011601.351	835899.8539	2122151.589	425955.3671	1686666.278	2568142.732	1424207.203	2269430.63	939256.5238	1622913.685	1628369.638
Pc(20:3(8z,11z,14z)/14:1(9z))	LC	754.5365316	7.489416667	403140.5945	353710.4664	216713.8612	430020.932	515974.1155	392543.2216	97792.76034	460327.2447	298921.8434	198424.4449	0	261886.7077	157693.0066	392520.0753	455445.908	666031.9747	232799.9548	843392.6617	407026.8314	472470.6522	372324.686	391624.6329	637419.488	584900.3748
Pc(20:4(5z,8z,11z,14z)-oh(20)/16:1(9z))	LC	796.5407421	6.464833333	15734.4434	1642.788356	314837.7521	2467.860336	7458.518886	118744.0894	1591338.761	1818.307193	107127.079	2858.760869	98223355.25	6052.922849	888.8950052	4248.85464	2728.159438	2848.424449	43910.2669	0	956.8672077	0	17472.35287	3268.843757	204850.3647	10066.15902
Pc(20:4/0:0)	LC	544.3394251	6.56535	1969396.37	3515813.175	7709958.027	8964123.14	6793881.975	5551549.429	7230965.446	2960900.519	8075892.348	11175826.03	2561864.359	4883656.255	3660256.433	5659054.036	5541628	7176119.253	2870161.011	8454374.237	13440707.7	7755585.721	8824583.612	5535772.626	6097961.731	7457382.871
Pc(32:2)	LC	730.5372273	7.666733333	241943.3838	371768.732	326322.6456	923203.4445	429726.0161	553753.1406	353603.3706	397071.0381	248045.0344	499675.9175	456166.1889	437695.7772	218369.7502	637847.5971	790651.704	511507.916	253437.0567	580900.4852	478079.5715	699747.8651	458091.9744	673385.5063	769611.8656	515337.9425
Pc(34:0)	LC	744.5888426	7.35865	23316180.73	24650996.34	21394565.15	19147933.72	29648723.58	23959028.01	771294.7718	12151958.12	25890602.48	32576716	477383.5021	34188406.83	11124196.2	20091378.49	35952520.3	25518897.11	35141367.68	27355849.52	31319849.69	20364887.42	16671332.75	21739381.62	22481673.37	25124307.24
Pc(34:2)	LC	758.568529	6.97365	98596816.51	102289056.5	87849492.69	94168201.63	113922485.8	84145104.12	3884248.988	69313406.69	87229677.99	100699029.3	2715694.457	114962656.6	76806547.19	98742492.74	106632479.3	112218635.1	125573664.6	88935626.31	103435744.9	94714575.11	85059526.21	91650785.94	86816553.59	102206209
Pc(36:2)	LC	786.599681	7.481633333	50068959.55	38093811.44	39756380.74	49809916.62	43316930.5	45101227.09	3909181.45	39969226.46	44449871.06	47181862.33	3494367.126	44421445.61	58839470.4	29564214.43	47175810.5	48930436.36	56960936.01	46507866.39	50941520.77	39791438.85	47767868.6	52061367.97	47827701.29	40139891.14
Pc(36:4)	LC	782.5679703	6.81145	23378246.94	23263009.49	20726020.17	26666070.99	23480809.82	20515757.59	1123143.073	21870337.61	27244498.23	25687066.57	826395.9784	29176884.83	31442270.41	24697892.53	24716121.93	29252887.21	25600067.52	21113865.89	27945742.63	21537607.18	28122509.53	26380854.99	26933511.19	20237671.19
Pc(o-16:0/0:0)	LC	504.3412222	6.842066667	289493.185	284605.5183	407403.3363	773377.205	495509.3482	357533.8067	1097976.011	352053.5379	435528.6285	630050.8134	496756.9611	230254.4092	329836.6505	635341.9972	515257.9905	464459.7503	503125.8395	969665.2709	715063.1301	335128.2385	594891.3531	402718.0061	867202.7609	511449.1219
Pc(p-16:0/0:0)	LC	502.3262402	6.7882	243248.1928	519750.8122	682186.4129	1112467.488	546342.2539	772445.0707	1524894.355	331166.3824	647365.7427	858705.6311	635641.5917	381078.1193	456195.7785	528604.7762	260447.4639	544458.1304	312613.8277	597695.7913	1060051.899	747849.843	530806.1135	285174.2714	998248.7451	797043.1934
Pc(p-16:0/18:1(9z))	LC	744.5882293	7.042983333	206825.7619	1518308.397	1501686.463	1854970.989	1794150.583	1140712.202	35805103.21	1211323.556	1669511.312	1433343.064	15635638.99	1216112.148	988862.5485	1369173.569	1601296.566	1151658.59	107965.1772	933576.476	1536415.223	187753.8616	1531577.332	1261779.825	173498.3005	1716075.478
Pc(p-16:0/18:1)	LC	766.5715045	7.050733333	25560325.36	21014110.46	26863052.95	31699341.35	29730157.41	30751480.51	9775326.837	22546588.29	40923552.2	34810275.49	5087634.526	37455298.23	31060409.1	19517979.26	33258145.36	33847598.84	41847276.62	19627976.1	32698327.01	28574431.22	38853335.96	30838893.05	32106158.8	29700247.66
Pc(p-16:0/18:2)	LC	742.573419	7.227983333	74743934.83	62201905.23	64090268.65	77958472.15	73884419.19	69370220.84	2343459.121	50062635.75	76871937.57	85615716.89	1367011.65	86163407.47	66711030.43	53573190.87	98141458.51	92993841.79	88387906.98	55794399.92	61689792.37	68035684.4	70960432.46	60806936.91	56381148.62	70698768.28
Pc(p-16:0/20:4)	LC	788.5556167	7.050733333	916523.0321	190091.333	574708.6753	671987.4954	468697.0977	745257.3224	0	430328.652	721529.3245	545507.1549	0	777495.4739	853263.6421	291077.2155	615711.7406	721948.0755	1468235.041	416611.1271	609525.9173	919453.339	1078891.382	537853.0937	888874.8512	594694.0814
Pc(p-18:0/18:3)	LC	790.5710132	7.166366667	2234752.517	996373.4436	1719324.669	3970040.138	2856514.452	3465049.35	44.85850779	2043277.941	3901045.251	2580177.67	0	2958701.62	1605411.147	2205179.374	3103606.973	2073462.122	3697869.204	2250772.282	4101715.793	2708037.722	2397883.404	2967916.828	2857190.276	2994196.567
Pc(pgd1/14:1(9z))	LC	766.4959037	6.45715	29600.83538	18956.59887	20206.36784	21569.02005	14788.41949	30512.01551	0	16485.95427	13626.27811	22906.9299	2000906.944	32769.95084	42034.33987	34869.65881	16889.61485	14710.79953	35322.32295	29551.98798	46166.92344	40840.42251	87799.84399	14331.45639	20383.85098	12214.61651
P-cresol glucuronide	LC	283.0820544	6.225833333	57148.02879	42937.5825	47584.42267	44037.12144	33985.83934	33136.22056	36194.80683	39635.65527	39359.07344	44201.21508	40624.23468	35815.70381	36536.22811	32747.95515	36908.12663	36260.92083	33730.8414	37114.33143	38039.22343	33123.58851	34536.07687	34752.31509	37637.77825	41110.84738
P-cresol sulfate	LC	187.0062869	5.237883333	300087.7892	294919.0581	281963.4682	523441.5629	1495481.242	692827.9901	639855.2344	321902.1705	395144.0586	150647.6312	179277.5899	568081.5245	14944.70677	95782.65312	658346.3852	221120.5023	436824.5465	247594.8578	227621.1296	301269.2388	158619.3237	171982.3637	310206.12	506189.4509
Pe(16:1(9z)/p-18:1(9z))	LC	722.5038991	6.56535	11760804.32	12190426.6	11993134.73	12359713.06	11645595.73	12730595.35	12375398.1	11648438.6	11914631.54	11693897.25	10883487.67	12971296.31	12624602.04	10359455.52	11943092.67	12807792.23	13709314.05	11757001.14	11505274.96	11393313.95	11575889.66	12976892.84	11963344.76	11383933.72
Pe(17:0/0:0)	LC	466.2934745	6.642683333	167264.1505	147386.726	299291.9388	362718.8733	191511.485	203557.6595	303670.3341	103085.1083	322727.2707	368101.4452	97221.93879	199165.5837	178318.5257	251514.8971	155672.3106	298191.7995	126221.0411	292863.6688	440572.0768	213960.2894	243332.388	210352.5394	207302.6829	259937.0531
Pe(18:0/0:0)	LC	482.3233464	6.942683333	2183522.824	2666632.987	4141595.876	5442644.139	2075970.518	3121014.926	7531407.805	1813582.801	3158171.78	4301105.884	2635289.82	2565982.506	2502630.94	3421625.886	3068666.8	3806222.166	1570411.119	3674431.272	5161352.517	2737251.194	3360092.76	2720654.021	3608444.657	4228181.889
Pe(18:1/0:0)	LC	480.3082189	6.772916667	2178402.282	1808464.69	4907003.488	4773346.258	2747599.451	2413947.83	4052960.206	1397013.997	3130914.981	5134295.81	938814.0307	2933592.919	3546077.478	4149573.917	3258238.652	4622367.537	1613359.147	4244230.645	6813030.355	2538775.208	3844972.278	3351553.793	3947946.78	2999974.812
Pe(18:2/0:0)	LC	476.2778995	6.466566667	1234065.484	689654.7974	2008061.386	1141895.095	814506.5674	493791.5701	832087.003	406326.6912	1433372.142	2312137.853	497774.005	858052.3933	784390.8246	1066840.856	858609.298	1250634.479	526108.6311	1861510.931	1985948.382	732358.2667	1835487.409	1124683.198	1592043.444	1304123.557
Pe(20:3(8z,11z,14z)/p-16:0)	LC	780.5517598	7.49705	1118471.649	966998.769	949525.0893	1196271.46	1518789.269	1591773.483	555102.3208	1090293.654	794853.2706	993951.6521	215750.0857	1100644.085	759624.1898	1124435.415	1099330.786	1589111.48	1105561.083	1903330.169	1346171.224	1323002.031	1115452.791	1037937.416	1396027.602	1411146.011
Pe(20:3/0:0)	LC	502.2939223	6.531016667	82827.05198	73104.47699	202784.355	121798.1276	111092.3886	61604.98786	154763.006	41818.04986	125496.186	174234.8092	52506.20593	155273.8017	84934.66268	160676.4666	109087.0408	148528.7085	40246.00516	237287.0195	190703.6614	112494.0088	155179.4508	114450.4182	179579.5237	158396.6564
Pe(20:4/0:0)	LC	500.2781067	6.4506	651040.8436	903972.12	1938139.087	2175985.253	1464288.316	803265.9112	1775133.399	558996.0732	2128897.308	2638737.646	652622.6495	1258696.63	752843.658	1630348.131	1394826.273	1471221.642	637180.4443	2106245.382	2541669.573	1245280.49	1691200.075	1241269.091	1513639.94	1586357.553
Pe(22:5/0:0)	LC	526.2942027	6.458583333	37766.94111	51111.06786	152397.501	98822.81652	140602.8443	28652.07553	119431.3919	33993.2953	151883.8952	226730.8276	38158.61115	105828.2216	38461.49466	74576.38879	105967.4997	138917.1901	37586.57846	236880.1607	154748.6808	76344.43116	157172.4633	89859.44381	95786.46962	119313.3508
Pe(p-16:0/0:0)	LC	460.2790956	6.842066667	205435.8504	317970.0156	395493.8825	375401.4945	225144.3598	289699.5345	397822.8369	147391.3655	225062.4022	319599.6661	172473.5926	260580.6462	325369.936	324011.9631	312214.0385	358665.8864	259277.3184	319401.4776	452057.7135	342627.8403	281995.5318	243158.2996	573741.5862	392269.4302
Pe(p-16:0/20:1)	LC	788.5818308	6.346	3886.805606	228307.4539	210035.5986	199899.6841	148644.4632	258798.319	1835282.426	292914.0367	200569.2701	269315.0754	1038664.285	276793.766	134249.141	207517.7547	286784.8728	185947.3683	3834.701221	80508.42694	220506.8366	2953.889548	166895.8279	138270.4585	974.8178146	364471.1814
Pe(p-18:0/0:0)	LC	466.3284215	7.042983333	1000895.894	1350731.415	1963656.313	2458761.415	1237913.45	1439937.047	2341773.092	1317697.301	1430370.349	1745152.223	1478390.426	1388032.925	1062875.989	1383516.037	1426947	1667840.577	1017698.227	2124321.37	2651858.024	1308602.691	1696223.481	1419807.539	2232828.496	2367544.523
Pe(pge1/22:1(13z))	LC	854.5824258	6.534516667	1315250.886	1559490.037	1588725.218	1578732.96	1413648.556	1407419.48	1352473.514	1337743.572	1648281.966	1324202.504	154771.1919	1665215.079	1759846.697	1403759.174	1437645.497	1252695.834	1579630.808	1282575.045	1391494.881	1465028.812	1297179.485	1520839.48	1403544.168	1083826.495
Peg n14	LC	652.410166	4.4552	30769.45231	32725.73736	40813.42309	32923.91349	31161.82362	52788.32455	24728.98484	35297.9172	30396.56983	35109.81134	228702.8109	43626.89195	42739.3434	31558.78375	29464.87842	36017.76869	19532.57526	29577.03217	43767.32914	30280.07768	49370.10538	73734.80143	26753.16271	57361.09232
Peg n7	LC	344.2272736	3.3895	112306.421	99958.67603	108126.0957	105403.4999	103431.9008	144579.0112	108014.5076	119616.5276	111541.3322	121530.7892	441356.105	118949.38	111749.3404	99691.98867	96633.1484	116049.3774	100892.1331	95560.70844	124564.9982	107187.0541	121064.6153	169747.3901	96562.07409	124250.727
Peiminine	LC	452.3125962	6.919366667	131161.9513	245847.6671	298476.6539	380138.366	173346.6076	165442.9401	390068.1341	128385.2895	285414.3604	353167.6082	219766.3843	184726.6673	174669.4438	222540.7666	163997.9316	353501.1547	120187.6448	286802.1243	446595.5753	182820.31	255513.6888	207089.2793	420419.0648	327396.8251
Pelargonidin 3-sophoroside	LC	616.1756598	6.15885	297350.929	1453186.229	220660.7341	901990.4634	529584.1034	159814.849	0	2836280.037	684081.8408	758574.5589	1124798.411	1175675.056	896020.1866	969961.4874	1735902.009	1122587.393	280240.1688	293411.1929	797409.7051	845630.2881	222228.2409	105899.1227	1058284.803	2047082.396
Penicillanic acid	LC	202.0529595	5.0112	99403.06057	6280.396945	5414.763352	7022.321853	94473.22866	5092.931077	5613.569507	6079.883702	6597.414062	13688.27331	4557.866108	188586.5501	33418.33591	118135.5266	7075.503579	5221.211496	4477.652236	15100.86313	172764.3597	3797.097435	7505.409083	4838.794721	9200.441738	17254.33242
Pentaethylene glycol	LC	239.1485641	2.94125	60394.0937	65852.51761	62460.85389	66631.50233	56334.43472	76953.44828	75187.49172	70658.37454	71403.03065	70337.50841	200639.8745	67856.75102	56246.02548	54706.42166	55069.86282	66716.04755	63672.68397	58498.292	58934.61798	72217.30609	62587.34172	106109.1822	53764.58111	67001.16412
PG(22:6(4Z,7Z,10Z,12E,16Z,19Z)-OH(14)/i-12:0)	LC	793.4077863	3.575466667	201445.5642	253564.6985	364639.7302	19894.01642	155545.967	21117.33133	92886.31891	252517.796	364571.5967	237559.8272	191925.7587	133957.0812	505371.9297	487189.887	257565.9232	541229.1685	108375.2003	218407.3504	304668.1278	243873.6946	723006.9785	112160.1065	503135.0749	390189.6764
Phe arg	LC	322.1866937	1.8997	203723.4407	420225.8201	386984.0863	66824.28703	1110386.277	252935.4116	194260.6201	150112.9877	1286252.338	369048.5225	267113.8406	118600.9046	185180.4095	901515.6162	359686.5893	861472.434	210041.0593	548661.8636	757016.5401	791372.2527	1072170.035	329852.2691	559676.2482	611114.9068
Phe asp	LC	281.1127067	2.351583333	59431.17916	47370.02933	85522.12727	46925.70303	124791.5061	56970.28954	41783.62907	46958.18743	78781.25862	45806.84141	71661.46653	33989.90759	51644.45046	89593.15617	50893.18245	73906.59882	54738.17471	55451.1782	105577.3126	58972.1024	108769.5875	53528.11306	73844.7918	77540.80841
Phe gln	LC	294.1441965	2.1949	64950.3893	59321.09488	75497.54214	44515.0201	171052.8499	53201.3558	39449.58652	45733.5464	88783.1927	50459.41165	53213.29108	41168.86015	47806.05214	107143.6851	62363.84644	96875.50345	67211.28616	58234.69274	134196.1177	75943.12729	119338.2276	65137.80573	77432.68381	80293.6509
Phe glu	LC	295.1282477	2.702516667	210684.6439	158574.5632	229692.6683	193151.774	444021.6271	186500.2803	162960.0349	200566.0679	235782.6937	155302.2947	261732.2831	117144.6625	136716.1434	221559.394	201821.7316	229428.2402	258520.6103	231972.2776	270069.3592	284141.0405	302587.8359	182716.0588	208357.2588	215427.4802
Phe gly	LC	223.1075591	2.702516667	604304.6748	548297.1196	635520.0979	442850.2277	736871.9693	389643.1312	359516.6181	433418.7488	524659.7973	370070.0244	555939.2491	453545.4216	350645.7116	682037.8941	488769.4736	620828.4155	691219.2788	487171.898	662234.2207	566721.0771	666682.409	457690.4824	505060.5957	493891.8093
Phe gly ser	LC	310.1391571	2.187083333	52461.19325	71900.71687	88997.01539	24204.78794	134457.0297	39792.03828	39274.78337	36673.85386	140933.2369	54020.41656	54945.95148	32983.92159	53060.00298	94140.48725	67343.30384	102589.7515	56010.67793	68112.62833	121830.0312	94397.36684	105999.6296	53393.06805	87320.10154	79602.58164
Phe ile	LC	279.1696132	4.463016667	75496.87191	215496.7391	224680.6881	36829.17949	425228.1796	67479.22488	93041.17444	57796.36251	461576.4742	142891.2112	105902.5938	64271.52306	75812.79908	333562.4922	151994.2726	381693.8748	64532.9961	198580.3079	320588.7322	252241.1549	393958.9466	134132.1216	193285.9531	155798.3939
Phe thr	LC	267.1334573	2.265933333	53077.10062	70442.65247	110356.6802	29264.4278	186938.2873	55307.54374	55296.68892	47836.92139	148859.9559	67522.43139	78228.58771	37258.23113	50006.01361	141820.3791	69035.77501	116031.8293	64567.80002	87385.71626	135067.5745	111930.9901	151155.1695	69230.60997	82425.29139	87010.59859
Phenylacetic acid	LC	119.0492258	1.611616667	86195.20852	114108.1411	90320.40627	95227.62506	98102.66299	74085.92564	90160.27308	89383.37386	67963.35008	89906.26041	86444.52973	82495.53382	84792.56308	110181.9118	87104.09387	77332.75767	97946.52105	69149.71882	98703.84353	85188.9265	100805.2936	76193.69534	87979.13012	79296.09788
Phenylacetylglycine	LC	192.0659014	4.65705	85466.0728	84620.59399	90565.06723	132720.9256	308480.3947	89629.05433	191090.1851	94998.58555	101436.6094	63409.52388	73592.16023	133584.7535	52274.23437	65622.90869	154663.8892	67004.17511	125154.5691	79227.70779	70916.76636	108331.7823	58579.9504	73576.92288	90986.75966	166507.7864
Phenylalanyl-Alanine	LC	237.1230427	2.897083333	14327.56903	21179.70602	28072.19711	13729.70044	14045.86265	23954.93276	30586.94566	13235.02459	114105.3172	107806.4885	119912.6789	198285.1879	97657.30933	163253.1279	34543.51981	98926.36635	28800.57676	19278.80719	27527.35408	44613.87281	46085.85896	28518.16321	81377.15877	47641.24536
Phenylalanyl-prolyl-arginine nitrile	LC	463.254134	4.25575	24785.51416	21808.25806	33727.38442	0	29552.99015	0	1493.512486	6960.641063	39656.53834	11001.04525	7976.871178	3636.973102	1002.273599	62717.74756	34281.17956	139084.0022	19370.69364	12091.1131	45148.68863	60877.45777	96633.62817	3377.943816	113010.8676	7018.388854
Phenylbutyrylglutamine	LC	275.14179	3.786183333	77708.21467	7838.100772	103549.4068	225457.1538	18195.82129	35250.84442	40422.89799	96201.56856	16051.01896	35828.4098	22666.7538	20177.63669	35043.07323	36652.53983	125837.7829	72785.29901	389883.337	21507.62267	37912.25283	38216.24913	28526.44465	93268.92783	29579.37661	51274.72713
Phe-pro	LC	263.1387067	3.918333333	293282.629	265489.6321	364589.758	285083.92	615093.3012	195540.2283	199494.8421	257572.6037	314396.4803	242223.178	297477.7392	240729.9809	254115.7296	322054.0063	226227.81	243011.8783	274634.7232	222234.0139	350294.5641	222507.6767	408905.1623	197865.1495	289069.7053	332986.9366
Phloroglucinol	LC	109.0286221	0.4693	22353.8837	28542.81931	28010.30819	27030.98245	21536.65954	19740.07935	20278.79819	22127.04541	26319.74226	30576.64157	19708.60955	24678.57971	24069.2059	25876.36605	23986.02004	29087.5072	22931.10622	22882.77114	25856.68151	22663.55745	24287.29044	22655.11733	24997.01946	26103.98151
Phomalone	LC	253.1077819	3.7467	123295.8904	125827.9278	123541.9113	122016.6728	84696.73226	98220.00884	91123.34339	91285.28449	111097.4549	114909.2133	104112.6239	92152.38412	98509.75868	99354.96738	99968.85598	92325.07591	119967.8317	97345.53243	88230.65052	93023.31591	92749.36195	89886.63504	102742.4544	92674.51772
Phosphatidylcholine alkyl 16:0-22:6	LC	792.5884939	7.050733333	6005920.931	3460368.887	5958079.479	6874493.977	7210972.753	6763468.27	1399285.198	3473022.525	8789766.888	8197746.291	2029917.649	8514838.808	6760373.06	4242482.71	7049775.146	7132748.857	11433344.7	5007636.478	10135687.54	6784424.767	7015575.092	9539999.114	8004013.672	7424357.693
Phosphodimethylethanolamine	LC	339.105523	0.771733333	20593.33471	59181.85719	9118.033116	90396.57824	21347.70935	123516.0939	88891.45774	79785.25214	97046.75308	57970.25313	77260.03283	64646.89435	22966.21611	54557.10691	23201.18743	72466.60315	54773.77607	21650.07081	17587.15838	34318.15272	9584.080336	120676.8558	41500.38389	29334.92927
Phosphoribosyl formamidocarboxamide	LC	347.0393899	2.761283333	6189.803266	10381.0546	11300.97357	1221.998588	9231.621478	11267.08484	7618.527145	10058.34254	10421.1813	12660.97066	30703.44708	6503.278473	6303.730221	9296.120567	11642.90672	16363.73517	2027.798094	13936.81501	11936.21676	10726.81228	13222.61175	7654.631534	13081.98731	9834.878213
Phosphorylcholine	LC	184.0729791	6.58055	59915.6263	198076.1496	365598.7013	349777.8202	256691.8119	204216.0298	221190.8889	147751.416	373279.4302	613029.1782	105576.5144	184250.264	188515.8431	279728.5857	216638.5854	303930.1583	94153.11591	365589.1352	590046.0866	204070.3733	482382.9705	270350.3176	273858.3476	327879.5004
Phthalic Acid	LC	165.0184464	6.73865	40205.29398	32421.50715	37260.64932	35460.36121	30337.22322	67359.73446	35165.90659	24290.4665	28225.24714	125312.2227	31664.33163	32078.87257	121031.4855	184417.6162	33225.90569	79330.30035	34154.60019	35890.40408	35049.32422	35534.50535	37539.70084	31513.34676	41791.69559	165679.7261
Phytosphingosine	LC	356.2536846	3.457966667	321780.8676	300352.4247	286765.1078	344910.8268	284644.372	313532.6991	325799.9764	320220.4592	292586.897	337400.3248	296235.0432	349872.997	317496.1918	295001.6536	324915.8027	318262.5239	319172.5073	322825.2588	267422.9954	299693.1279	262580.4764	346993.6457	297758.4053	295939.8104
Pimelic acid	LC	159.0653959	4.538633333	59821.53295	39300.09045	78142.56238	35671.70109	123077.5391	141158.0205	40439.22111	117814.3522	235101.5571	72828.31507	44609.28524	41037.26287	67605.0345	56038.25085	46038.74525	87434.41429	72434.86263	103608.1373	42479.18616	106565.9752	181531.1523	117648.1803	47966.50443	75093.86407
Pinolenic acid	LC	261.2208268	6.557733333	182871.9995	146239.5653	144175.8162	130253.4704	138623.119	135417.7508	112528.7995	140394.184	154560.1978	115739.3052	40045.12414	180905.3282	131341.9046	124953.9601	125722.6007	124040.0775	162540.7514	161368.8334	106467.6639	162196.6478	127443.374	152145.6385	125590.0803	158777.2376
Pinolidoxin	LC	397.1840336	5.95345	0	0	5996.77029	0	179178.844	111223.44	0	47164.46582	157364.9267	8072.881608	3591.641007	0	5235.098891	7721.073048	0	28503.69245	10020.00414	30007.86246	0	60101.95373	111660.0121	27204.71171	3626.324644	9334.784968
Piperidines	LC	329.1923263	7.427583333	86539.4293	59767.19564	56188.97164	86026.17882	105085.2211	89982.6513	224125.2724	73981.88823	61965.3538	68745.84903	237587.4658	81646.96866	66450.32388	64266.57053	78025.31623	61604.05859	82180.76031	95550.32846	52992.98628	55521.67088	60521.86341	57138.09322	61014.20863	75211.91052
Piperonyl Butoxide	LC	339.213282	6.3801	183740.4422	165200.8343	168208.413	159054.9677	157668.5153	186568.8519	174132.8068	198386.4392	147090.1636	159389.7278	148801.0834	170480.5389	157434.0588	167780.7222	158483.6329	164395.4177	187109.6963	188818.9767	179845.1895	149755.2354	188084.4013	190011.6969	178448.1434	187274.8413
Pivagabine	LC	188.1278824	0.892533333	430947.6421	461557.7779	504093.5717	340102.9531	477244.4603	397822.2603	232547.5145	429116.3777	444393.305	896356.168	518371.5784	394273.511	584947.1131	642846.0794	1555341.752	353290.1349	1027089.664	1140265.576	1881648.886	534154.4883	710147.1565	980655.7843	409237.0855	487710.7685
P-Mentha-1,3,5,8-tetraene	LC	133.1009931	6.642083333	278942.1028	242391.4262	199445.3261	186459.0177	218546.5531	185847.957	209118.5481	198821.6145	208962.6577	168511.1674	186346.329	195734.0651	176095.7012	168127.4543	200790.9695	175718.7874	190267.0401	182546.3158	169921.3509	174800.02	161306.6759	179525.5656	177811.7663	166204.5441
Policapram	LC	98.0966826	7.939366667	17013.6915	16658.31869	16371.6054	15866.72855	19016.11144	15907.21863	16291.11302	16413.20315	15096.01449	16865.11279	15291.95013	17246.26935	16322.00329	15211.95404	14110.89502	15539.46173	16149.20972	12602.39345	12322.77331	15473.46174	16555.5443	16427.43029	18027.81103	16649.60923
Polidocanol	LC	600.4672551	6.66495	552821.8565	357354.1759	491094.4744	492733.8784	1160256.792	804237.9092	471963.359	644846.6699	809526.2985	419186.6445	448797.858	386061.96	435573.9877	551121.2611	303419.9539	493723.7254	370522.3408	508439.3119	1568044.785	684832.3045	572230.3804	1001081.615	344969.7271	352188.689
Poly thf n6	LC	468.3887123	6.726766667	574568.7159	427473.3824	473357.0315	558114.4954	1028869.329	970304.9558	558425.3204	556349.5834	768214.5338	485535.8857	573119.1744	475410.1118	408741.9874	546328.1014	370174.2515	492552.5862	445775.0902	468955.5229	1078435.496	776121.1427	575261.3989	1316929.563	341960.5884	458477.4561
Polyoxyethylene 40 monostearate	LC	346.3308853	6.15885	951964.0837	1016357.813	1262319.387	1361739.772	1379399.58	1403209.073	631786.2308	377818.9399	1322223.684	761849.6709	842463.0758	997688.0096	910122.3692	872764.3868	600793.7609	388908.1412	1108116.893	1174892.027	1116209.336	1120178.684	1348163.701	1100587.121	566657.5464	533835.8684
Polyporusterone A	LC	479.3336161	7.14325	140174.3035	136872.5781	120475.9878	213374.9591	135526.1578	233338.6714	887345.0695	142238.2191	110472.0299	108333.2353	831365.5263	112401.6626	95648.44802	196883.79	90897.45741	88357.71217	146589.0479	196884.2901	102001.5085	227793.8591	118670.9156	195027.1912	132554.0594	241962.4482
Ponasterone A	LC	528.3312379	6.642083333	4419932.271	3547491.977	2984274.404	2671977.052	2977380.813	2458913.22	2943089.304	2632465.939	2981268.853	2335434.582	2659872.115	2496051.294	2115756.164	2028859.963	2453740.425	2259889.262	2164975.467	2097070.227	2049366.278	2033597.669	2159188.834	1850629.269	2297366.291	2179230.248
Portulacaxanthin II	LC	339.1002348	5.019016667	0	84876.86993	4962.081724	2081.439196	26434.21913	81509.46178	15600.35186	1967.059394	109261.566	15778.12145	267665.7446	0	0	924.4693397	29764.79988	21915.03017	93010.89772	15917.13889	6088.448571	53118.50892	24641.16543	3725.56575	28683.41147	32035.87926
Ppg n4	LC	251.1848253	5.0034	6639.499342	12187.46796	15028.38308	8171.740031	41060.57911	32308.31754	10336.76934	29934.83801	41100.68452	14088.63232	11046.9972	7015.136816	14400.26776	6557.701033	10559.4173	19311.93919	18827.4671	34200.20951	5016.370719	30834.10029	29902.92914	25898.31293	9874.755311	15112.78317
Pralatrexate	LC	478.1845447	5.45905	15797.96762	6227.438274	22235.73781	0	72914.10706	77225.58591	13305.19466	55937.81946	141988.8959	34499.93865	8696.33127	1423.426332	26703.04298	8758.811042	6278.704899	24091.15361	25167.4406	47596.4715	10568.23039	42688.65398	66451.7347	23429.96021	11162.56047	20632.53493
Pregnanetriol	LC	341.2432825	5.803966667	0	0	177414.6718	55590.12077	25830.58233	191228.794	63474.06472	152518.579	18427.58694	16348.83659	16248.43828	1394.516654	0	23037.34919	88474.93835	97012.50582	57932.20267	2085.694292	0	16438.98203	18982.56053	0	7619.343628	1472.272818
Prenalterol	LC	208.1330023	3.473633333	27240.353	24052.2652	31577.09208	28870.26728	91663.97022	85353.61633	25608.41708	45224.21252	70107.7048	31495.33232	25862.71746	25052.53659	29884.24088	31938.1309	27033.85876	43220.08577	37010.40748	36987.21675	20048.9226	60432.85306	73190.15071	52113.95578	25223.39426	31137.14674
Prenyl glucoside	LC	247.118354	4.955916667	836.1181456	1649.663115	3268.281326	1444.278153	113317.9836	27805.64637	981.0255827	21429.10136	150167.8034	4303.606929	1124.827787	0	7146.310332	16006.12325	722.3879734	26796.97297	7443.422223	13255.73678	795.4858103	37629.5229	51508.01933	35049.75366	647.5222604	10300.71975
Pretazettine	LC	349.1743774	1.13	936690.5148	1159980.075	749008.1765	530716.1481	970470.2118	936444.2671	956602.6121	1076573.937	985001.8187	1009212.063	840066.8873	930728.0008	865918.2769	934888.123	1026051.719	1139124.063	750369.3745	955523.5328	938238.4668	1081765.231	990329.1576	974316.0713	818640.607	842111.4432
Pro asp trp	LC	434.202732	2.795883333	53002.64033	141590.6383	143472.2238	12409.34802	242582.3321	56336.46316	112572.8904	65373.84643	230276.3926	104737.6176	61684.21478	35055.06097	60052.84922	202247.4887	125733.1734	198832.2126	117035.3487	114971.0355	151695.2069	344556.5162	290059.4681	130210.0993	103117.1127	167172.125
Pro gln his	LC	413.2110834	6.919366667	841206.2113	1045721.633	782088.8719	680060.9713	677747.4298	896723.1798	3097625.275	855729.7626	580169.6812	738158.5193	3049876.39	645495.0269	813659.1568	628385.6735	473724.7113	694444.7889	614703.9116	1090814.591	671630.2455	932699.6826	622914.1695	831572.2182	906703.1416	938518.2135
Pro his	LC	270.1542824	2.980316667	613.0561132	574.3083568	1298.714904	943.4025077	444.2323182	2340.663618	1486.294747	1207.951887	2464.990831	2718.228002	30794.48877	2020.627349	1870.42391	643.422736	0	731.2770235	711.2888113	750.7546027	1562.303453	633.53051	1137.795958	7550.974313	1200.162262	2178.375291
Pro leu	LC	227.1395672	3.4481	317131.5534	227878.0701	363177.941	355960	481721.9378	216303.1133	207938.5107	309637.1498	252634.3057	218414.2048	263861.7165	245545.6888	290850.5753	360588.732	251103.0076	228395.0487	307771.0612	237914.7878	360837.2972	224921.3334	357221.205	210963.3677	264776.7446	309806.0069
Pro lys tyr	LC	407.228021	2.687083333	79468.14905	38167.43917	108922.089	19449.42642	187623.5143	45922.69801	64578.37006	72889.97808	61864.0086	61156.20861	81538.84352	78116.1078	49276.61238	24919.54882	107593.8671	74673.38257	129756.8444	82390.73268	96153.0254	90424.72131	111400.2429	68254.38026	70182.33668	105076.8731
Pro phe	LC	263.1385153	3.194716667	625239.9751	544356.9391	580355.5468	727782.5239	773748.2802	597808.0868	388044.8656	561356.5995	420207.7786	390427.9288	542201.8403	466151.4846	552969.9418	606499.8142	414872.7972	426701.0138	522227.9939	601236.5606	397650.3155	399194.0084	606021.187	421884.8173	406712.5803	509090.5687
Pro phe ala	LC	334.1753993	3.419366667	151482.9689	278090.7746	110100.3281	63082.65426	144097.1368	137117.1337	103160.8946	67785.08885	171062.1837	197390.383	135154.5752	140909.7191	160427.2285	273196.4461	123305.6022	163179.7736	129872.8431	150993.6239	270743.5152	133592.4072	287480.4049	68264.72781	176157.5575	208956.9403
Pro phe gly	LC	320.1598852	2.94125	1596.636183	10067.64975	9460.973338	0	22031.29675	7700.862193	6868.339547	0	106032.07	10177.49545	5337.042344	0	6869.121074	21892.28378	8183.121956	78150.25894	5335.634394	26327.40312	30821.37232	28086.2188	38187.15728	9741.075552	13804.57617	33811.48745
Pro pro ile	LC	326.2067541	3.29605	236362.8594	130267.4584	255461.9256	109124.9082	234306.1521	186304.2	99419.90103	161750.4182	117368.1474	119946.7854	165378.8757	108839.6331	160113.8782	195272.8816	136109.9976	170482.4172	182130.5295	253429.6044	160666.0199	162399.4787	246919.1431	148897.249	123097.3841	152462.0254
Pro thr	LC	217.118141	1.221616667	118984.8699	91735.17666	163966.0588	148413.1282	309332.9793	104161.163	94337.74903	132317.5875	108673.7514	86205.43642	136915.1775	118058.5672	100753.0476	153435.895	76985.86158	80457.87857	157433.7481	98661.66287	136800.9171	76422.30935	137365.621	99505.40327	105123.0702	157892.4281
Procaine	LC	241.1331599	6.05195	358.8494264	2682.15817	14510.50453	223.0100641	7075.740861	3554.847197	4617.313785	13693.52176	403.305344	322.2409259	22402.82846	4933.084214	4604.537352	9088.862158	6345.527804	2000.049262	7038.959571	11613.59398	3221.961685	1295.653496	3921.096066	5729.686145	8341.14769	95445.83902
Pro-Ile	LC	229.1543377	2.000583333	18702458.24	27795714.38	14829234.87	17034481.28	17158269	17935737.95	17069600.67	16169499.06	17740066.28	11351771.15	23147529.58	17572822.11	26877781.95	18987581.13	18034499.92	15382082.54	17874611.73	20511643.12	16749971.9	23255463	22791778.71	17558351.39	12481721.86	19536955.54
Pro-leu	LC	229.154305	0.7344	1829689.689	2160589.635	1763933.857	1865061.312	1593481.147	1402775.959	1715872.202	1564580.047	1546895.441	1236616.719	2122993.988	1862934.746	2388611.868	1812429.453	1717456.354	1732856.653	2080973.792	2147803.453	1612942.072	2162208.495	2360033.174	1794936.552	1300701.171	1891322.429
Prolylhydroxyproline	LC	246.1445413	0.726816667	151536.7367	130665.1281	262474.2283	72614.01171	179434.8294	70880.10859	117132.5832	76538.86137	150161.8834	195702.7296	164391.2826	105104.3658	160133.3014	203902.2565	110650.024	183307.6641	162045.163	192341.7185	236913.9766	121234.7165	179433.3075	174026.1469	154599.3219	237087.4022
Propionylcarnitine	LC	218.1384055	1.993116667	65741459.05	63294196.9	67033528.64	58559409.81	61983398.41	103512884.4	62311744.75	88137042.01	80652056.13	117937314.6	70038421.31	87816272.24	132228792.2	53459653.75	83787471.96	57988704.56	62080288.39	60001909.42	90593911.26	70887779.03	75385128.7	70713368.45	96646772.2	103299613.2
Pro-Pro-Phe	LC	360.1897612	2.827116667	104938.9446	88095.55659	87987.10002	112372.9065	93197.30583	120737.7772	126086.5287	119407.1507	73736.34187	116809.5436	91865.67835	137588.8478	110843.5693	66019.29774	110207.7805	99052.97054	118766.5963	93478.38884	72100.08317	104924.5281	79729.2655	129525.0929	112098.8358	95906.48863
Pro-Pro-Pro	LC	310.1754827	2.045916667	1422324.136	1022433.027	1410067.341	2048423.151	1489548.442	1195343.462	1130955.584	1771847.996	899339.4389	1550961.735	1052408.34	1542674.062	1878340.481	969415.7475	1076339.426	779091.2208	1202796.867	1148539.873	1083963.488	629609.7901	1097598.744	1068552.182	1496278.323	1891824.628
Prostaglandin E1	LC	387.270705	6.174166667	275615.4523	307137.6365	283950.5784	324523.9479	280433.4856	296274.7358	304755.221	326022.1516	324990.1934	281788.2207	302210.7258	294903.6391	294297.3117	278822.8858	249245.9336	288634.7513	322322.5439	316398.406	265667.9627	313801.745	247295.6626	292356.7004	316683.3739	270515.2265
Prostaglandin F1a	LC	356.2536912	3.832183333	176543.3335	178781.1741	176477.766	203247.554	170396.2499	179785.4145	190834.3214	192052.6943	160632.6521	181389.8751	175296.2156	205486.4039	185738.7991	157448.3855	197195.8165	186134.1181	189234.8203	194796.7715	155816.1135	166595.8837	153470.6707	211873.7557	180163.7811	183229.1452
Prostaglandin F-main urinary metabolite	LC	343.2081211	7.6283	831779.9704	761140.7864	737797.0467	768878.2411	749139.9599	860640.1756	1122051.898	851772.4381	619185.8233	800009.3412	1103286.029	917786.2784	802573.6816	793342.8581	825646.761	776353.8658	845234.7564	812854.6666	683324.9409	697073.6886	718899.3719	779565.2963	771042.2051	809568.437
Prostaglandin G2 2-glyceryl Ester	LC	506.271615	2.94125	293512.2647	348356.6024	413178.7139	242802.4997	246012.9249	311047.9973	268519.5722	226381.6781	249393.6382	296510.1658	289794.3334	171550.5115	222196.8892	272180.4592	250988.4731	201620.4964	269632.7846	265126.526	318611.8553	264932.7183	258176.3076	243321.8664	191161.9534	360499.6585
Prostaglandin i2	LC	397.2236881	6.16995	82816.47079	4442.002416	100057.3715	18873.926	203623.8243	221908.9001	58907.51058	36694.25955	118988.9571	89612.91141	159907.7538	26486.27649	43133.21842	99980.65946	2522.180814	70059.37072	53306.33634	75990.66198	64370.08972	88676.00708	89176.39414	131406.8854	185800.2575	75298.88382
Proteinase inhibitor e 64	LC	358.2063392	3.427166667	4261.920563	7808.496006	5239.813593	6418.654065	8551.929799	8120.4172	4534.769397	8248.824085	4249.048661	8662.135907	148395.645	11794.24235	5142.136234	2120.056439	4865.514462	5354.206572	3079.450901	3834.708318	3076.269922	5216.971471	6077.68244	25550.69756	5219.310544	10749.11772
Pro-val	LC	232.1652795	0.616033333	636995.3593	0	204504.4855	20599.90647	2177.104634	13096.26007	110982.9194	41440.61924	18379.07108	304892.285	148917.9464	394049.1132	22179.55352	9004.542266	96351.53408	79527.39558	127286.3192	433040.2681	13554.57148	38973.02253	9497.118927	204353.4221	185356.3378	226044.0742
Ps(14:0/16:0)	LC	708.4880841	6.48805	174600.0996	122964.0558	1091270.464	126654.3019	109028.6357	478534.2436	46814.70525	62039.79335	533608.7202	73014.35577	193746327.4	103468.387	122002.4852	85464.01781	125890.3882	29240.57201	329119.3381	132021.9658	108996.5999	155541.3997	166784.1034	118265.992	986763.9737	91788.19039
Pseudouridine	LC	243.0618447	1.030366667	65404.78278	39538.97577	46511.83387	67746.84693	68968.97758	56145.20293	43973.23859	42456.5009	49869.71185	64849.02266	57566.25805	48307.93602	31225.58594	48130.36565	51096.15773	29814.49946	77434.1569	49572.05419	61711.7025	38615.81743	62958.16551	42339.90642	50777.77194	60366.5004
Pseudouridine 5'-phosphate	LC	323.0282559	0.723716667	444313.2489	938004.3976	454622.8048	151590.2821	961164.9534	552065.299	536117.1537	649738.1229	670470.847	641219.4951	580605.6584	506784.0504	226100.9833	610653.8438	677242.8225	911637.2164	558103.7655	511099.2726	600683.8606	752697.9253	829870.265	406202.483	804338.2575	564059.3828
Psilostachyin	LC	281.1378249	6.3268	590167.2675	578191.3624	568209.8244	604820.8622	567754.4186	542350.0645	441359.8421	235289.7515	565150.4535	315120.0553	559640.851	539105.8803	387191.3353	547993.0516	550929.7211	239002.9959	508019.1712	358972.1063	560744.38	531991.1077	370432.9616	564490.2638	547576.2761	515567.7097
P-Tolualdehyde	LC	121.0647894	6.250883333	296791.1566	291451.3439	282308.544	285101.634	265591.4663	294340.8395	220054.9034	144820.59	310760.6012	166501.9904	283519.5598	297918.4299	206354.5903	288221.0113	250673.161	135975.5743	295356.5036	181952.3618	282030.2123	286396.5362	194120.3773	262810.2516	289515.1971	261500.8034
P-toluquinone	LC	140.070459	0.938083333	34095.36699	37093.14139	29984.20508	26011.1629	33208.88517	22445.64814	64111.77392	29370.96941	29605.14222	31776.35344	31612.09805	34041.39974	23063.8669	26911.95782	29995.4118	32561.76244	89006.13345	41717.25513	23022.75129	27119.10734	31769.93779	28323.43087	30845.12333	28601.91403
Putrescine	LC	89.10771154	0.51605	28477.40994	19004.45272	32924.1056	31863.24921	30991.77175	33338.69146	27580.92397	17404.6178	24302.05453	38389.3552	25497.84356	17599.57194	20772.15476	28793.19152	36809.98947	18473.53144	55569.14494	20772.85149	40599.26551	31535.12359	24067.66344	25995.45778	28847.64727	19110.03205
Pyridoxal	LC	168.0653275	1.015133333	2125.191146	13592.83334	3504.218021	2599.326373	5335.204978	4792.405274	11510.71345	13224.5119	10874.91571	13670.81715	10371.0162	6915.156242	5037.549682	3374.493869	16507.35829	12176.5713	11341.05301	6179.672804	4352.514673	11638.27112	10777.05007	9301.22221	12216.44893	23283.17805
Pyrogallol	LC	127.0389629	0.453666667	663221.5027	643929.1447	592952.5837	657339.1408	561490.4791	589655.6046	545146.587	575153.0658	574955.7947	616788.3603	571325.68	600523.9626	564160.0012	573594.2762	573751.2806	561492.9439	583359.8813	589719.5522	567719.4212	548260.804	540330.0043	564378.5761	520691.6534	544122.4557
Pyroglutamylisoleucine	LC	243.1336481	2.8193	364055.5652	451302.0205	475752.6899	292542.2348	592249.1927	292960.8653	357245.0504	286732.7607	550286.9124	379041.244	416744.4653	288295.3054	358284.5753	457309.7446	388889.8414	520797.7997	426623.3508	399698.5115	611723.5978	503533.4971	568453.8473	346061.7296	408941.3572	476151.9382
Pyroglutamylmethionine	LC	278.1163851	1.806116667	137047.2552	290537.3203	214858.3429	52453.53605	400015.8033	140202.8867	225775.5546	146794.0022	477960.7226	265258.4185	205900.7979	153877.882	200543.9154	349109.4363	269842.8986	359451.5372	192676.5644	362000.277	362162.3087	480873.7855	398897.697	234717.2016	360787.3271	421514.5433
Pyroglutamyltyrosine	LC	293.11258	2.375033333	49795.59884	58123.16667	66146.39622	21056.4801	68276.02276	22566.51309	30886.92754	38829.075	61659.49386	36852.9363	46917.52721	32545.96235	56390.94058	84075.47098	53339.5376	61524.92014	43677.64825	47123.01964	81967.27239	64574.0073	92662.33225	32756.53343	75882.20443	56181.12812
Pyruvic Acid	GC	174	7.28	145884.2358	1541786.236	0	124387.7291	421164.6508	0	383799.8941	0	1447095.335	445225.7402	1184791.257	183735.5668	158920.0888	0	1150324.178	707304.4072	213231.6685	205371.089	249264.0144	1468503.506	460622.6408	0	1038596.842	1042223.836
Quercetin 3-O-sophoroside	LC	273.0897983	3.373866667	34711.73121	6724.288292	2969.316087	0	82954.9076	0	3026.571967	2141.85048	10506.89508	13422.28052	492.7683303	55833.37018	45478.18344	157543.5013	13932.52747	18733.21914	884.9387824	17107.52096	76123.94049	21158.07413	26922.75218	1115.276481	30365.03477	30633.26855
[truncated: 144 more rows]
