# Supplementary material for: Effect of Replacing Soybean Meal with Cottonseed Meal or Rapeseed Meal on Growth Performance, Meat Quality, and Metabolome of Raw and Cooked Meat in Finishing Lambs
Source: Metabolites. 2026 Jun 3;16(6):387. doi: 10.3390/metabo16060387 (PMC13304324; doi:10.3390/metabo16060387)
Supplement: Supplementary file 1 [file metabolites-16-00387-s001.zip › Supplementary Table S3 Cooked-meat One-way ANOVA.csv]

ANOVA test results of volatile compounds among three groups
	F.stat	p.value	#NAME?	FDR
2-Hexen-1-Ol	12.016	0.00033209	3.4788	0.074387
Dimethyl Disulfide	10.563	0.00066929	3.1744	0.074961
2,4-Hexadienal	8.429	0.0020542	2.6874	0.14929
Nonanenitrile	7.9649	0.0026659	2.5742	0.14929
Ethyl 2,4-Dioxovalerate	7.1014	0.0044079	2.3558	0.1789
Palmitic Acid	6.4617	0.0065022	2.1869	0.1789
Hexanal	6.1957	0.007676	2.1149	0.1789
Nonanal	6.141	0.0079449	2.0999	0.1789
1,3,5-Undecatriene	5.8269	0.009705	2.013	0.1789
Octanal	5.8157	0.0097752	2.0099	0.1789
1-Heptanol	5.679	0.010678	1.9715	0.1789
Heptanal	5.6743	0.010711	1.9702	0.1789
Nonanoic Acid	5.6188	0.011104	1.9545	0.1789
(E)-2-Hexenyl Ester Hexanoic Acid	5.6082	0.011181	1.9515	0.1789
Vinyl Octanoate	5.3654	0.013114	1.8823	0.19584
Ethyl Mesitylglyoxylate	5.2628	0.014039	1.8527	0.19655
2,6,7-Trimethyldecane	5.1603	0.015034	1.8229	0.1981
Methylvinylmaleimide	5.0049	0.016695	1.7774	0.20012
2,3,5-Trimethyldecane	4.8444	0.018621	1.73	0.20012
5-Ethyl-2-Furaldehyde	4.8171	0.018973	1.7219	0.20012
Carvacrol	4.7602	0.019729	1.7049	0.20012
1-Octanol	4.7478	0.019898	1.7012	0.20012
Caproic Acid	4.7012	0.020548	1.6872	0.20012
Nerylacetone	4.5961	0.022101	1.6556	0.20628
6-Methylheptan-2-One	4.4936	0.023739	1.6245	0.21271
1-Pentanol	4.4093	0.025187	1.5988	0.21294
Cyclododecanol	4.3825	0.025667	1.5906	0.21294
2-Pentylthiophene	4.1728	0.029793	1.5259	0.22813
3-Methylnonane	4.0651	0.032188	1.4923	0.22813
Trans-4-Decene	4.0596	0.032315	1.4906	0.22813
Isoquinoline-1-Carbaldehyde	4.0476	0.032597	1.4868	0.22813
Dodecanal	4.0226	0.033192	1.479	0.22813
1-Octen-3-One	4.0053	0.033609	1.4735	0.22813
3,3'-Oxybis-1-Propene	3.9416	0.035198	1.4535	0.23189
Triethyl Phosphate	3.8162	0.038574	1.4137	0.23674
4,6,8-Trimethyl-1-Nonene	3.805	0.038893	1.4101	0.23674
Pinacol	3.7539	0.040383	1.3938	0.23674
2-Chlorophenol	3.69	0.042332	1.3733	0.23674
Phenoxyethanol	3.6675	0.043044	1.3661	0.23674
2-Methyloctan-3-One	3.6573	0.04337	1.3628	0.23674
Octanoic Acid	3.6291	0.044289	1.3537	0.23674
Decane	3.626	0.044389	1.3527	0.23674
Ethylbenzene	3.587	0.045697	1.3401	0.23805
2-Heptenal	3.4699	0.049885	1.302	0.25396
Benzene	3.3037	0.056565	1.2474	0.28157
2-Octenal	3.1851	0.061929	1.2081	0.29915
Isovaleraldehyde	3.1339	0.064413	1.191	0.29915
2-Undecenal	3.1276	0.064729	1.1889	0.29915
3-Hydroxy-4-Methyl-3-Phenyl-1-Pentyne	3.1134	0.06544	1.1842	0.29915
2-Nonenal	2.9585	0.073794	1.132	0.32012
Valeraldehyde	2.9494	0.074319	1.1289	0.32012
(+)-Dibenzoyl-L-Tartaric Acid Anhydride	2.9406	0.074833	1.1259	0.32012
Butyraldehyde	2.9251	0.075742	1.1207	0.32012
2,4-Nonadienal	2.7969	0.083774	1.0769	0.34751
2,4-Decadienal	2.7642	0.085967	1.0657	0.35012
Cis-4-Decen-1-Ol	2.7291	0.088394	1.0536	0.35069
Heptadecane	2.7171	0.089238	1.0494	0.35069
2-Decenal	2.6163	0.096708	1.0145	0.37207
3-Methylheptan-4-One	2.5997	0.098001	1.0088	0.37207
(1S)-1,7,7-Trimethyl-Bicyclo[2.2.1]Heptan-2-One	2.5632	0.10092	0.99604	0.37516
Trimethylbenzene	2.5448	0.10242	0.98959	0.37516
Pentadecane	2.4921	0.10687	0.97115	0.37516
1-Adamantanol	2.4917	0.1069	0.971	0.37516
Trans-4-Nonenal	2.4884	0.10719	0.96985	0.37516
4-Tert-Butylphenol	2.455	0.11012	0.95812	0.3795
N'-[(E)-2,1,3-Benzoxadiazol-5-Ylmethylidene]Pyridine-4-Carbohydrazide	2.4107	0.11416	0.94249	0.38745
Isophorone	2.3741	0.11761	0.92955	0.38768
Trans-4-Decen-1-Al	2.3733	0.11769	0.92927	0.38768
3-Methyl-1-Pentanol	2.3182	0.12312	0.90969	0.39629
3-Cyclohexen-1-Ol	2.291	0.12589	0.90002	0.39629
(Z)-3,7-Dimethylocta-3,6-Dienal	2.2722	0.12785	0.8933	0.39629
1,4-Dichlorobenzene	2.2644	0.12868	0.89051	0.39629
1,3-Di-Tert-Butylbenzene	2.258	0.12935	0.88822	0.39629
2,4,6-Trimethyl-1-Nonene	2.2434	0.13092	0.88301	0.39629
2-Acetylpyrrole	2.2175	0.13374	0.87372	0.39945
1-(5-Methylthiophen-2-Yl)Propan-1-One	2.1764	0.13836	0.85898	0.40191
4-Hydroxy-2-Methylacetophenone	2.1654	0.13963	0.85501	0.40191
5-Ethylcyclopentene-1-Carbaldehyde	2.1627	0.13995	0.85402	0.40191
2-Isobutyl-Norbornane	2.1345	0.14326	0.84389	0.40613
2,5-Dimethylfuran	2.1184	0.14519	0.83805	0.40613
Ethyl 4-Ethoxy-2-Oxobut-3-Enoate	2.0975	0.14774	0.83051	0.40613
Aniline	2.0871	0.14903	0.82672	0.40613
Nonanoic Acid, 2-Oxo-, Methyl Ester	2.0754	0.15049	0.8225	0.40613
1-Octen-3-Ol	2.0285	0.15652	0.80544	0.41737
4-(5-Methyl-2-Furyl)-2-Butanone	1.9829	0.16262	0.78883	0.4264
4,4-Diethyl-Spiro[2.3]Hexan-5-One	1.9598	0.16582	0.78037	0.4264
4-Chlorophenol	1.9521	0.1669	0.77755	0.4264
6-Methyl-5-Hepten-2-One	1.9477	0.16751	0.77595	0.4264
2-Ethyl-2-Hexenal	1.9241	0.17088	0.7673	0.43009
Nonan-1-Ol	1.8862	0.17645	0.75338	0.43916
3-Methyl-1-Hexene	1.8556	0.1811	0.74208	0.44578
2-Methylnonan-3-One	1.8306	0.18499	0.73284	0.44619
2,3-Epoxy-3,7-Dimethyloct-6-Enol	1.829	0.18525	0.73225	0.44619
Toluene	1.7878	0.19187	0.71699	0.45722
2-Heptylfuran	1.7585	0.19673	0.70612	0.46116
Tridecane	1.7532	0.19764	0.70413	0.46116
(+/-)-Beta-Citronellol	1.7106	0.205	0.68825	0.46363
Salicylaldehyde	1.695	0.20777	0.68243	0.46363
Decanal	1.6918	0.20834	0.68122	0.46363
2-Octanone	1.6876	0.2091	0.67966	0.46363
1-Methyl-4-(1-Methylethyl)-Cyclohexanol	1.6715	0.21202	0.67362	0.46363
Vinyl Propionate	1.6645	0.2133	0.67102	0.46363
4-Methylbenzyl Alcohol	1.662	0.21376	0.67008	0.46363
Tetradecanal	1.6539	0.21526	0.66704	0.46363
1-Tetradecanol	1.6409	0.2177	0.66214	0.46435
1-Decanol	1.6301	0.21973	0.6581	0.46435
(E,Z)-1,3,5-Undecatriene	1.6006	0.22543	0.64698	0.47193
1,3-Cis,5-Cis-Octatriene	1.5795	0.2296	0.63903	0.47384
Paroxypropione	1.5746	0.23057	0.63719	0.47384
Skatole	1.5369	0.23829	0.6229	0.48184
3-Octen-2-One	1.5276	0.24022	0.61939	0.48184
Dodecane	1.5243	0.24092	0.61813	0.48184
Ethyl Acetate	1.506	0.24479	0.61121	0.48524
4-Methyldecane	1.4845	0.24945	0.60302	0.48879
Alpha-Terpineol	1.4599	0.25488	0.59366	0.48879
Cis-7-Dodecen-1-Yl Acetate	1.4592	0.25504	0.5934	0.48879
2-Decanone	1.458	0.25531	0.59294	0.48879
5-Methyl-2-Hexanone	1.3901	0.27103	0.56698	0.5145
2-Pentylthiazolidine	1.3708	0.2757	0.55957	0.51896
Z-8-Dodecen-1-Ol	1.3488	0.28112	0.55111	0.5225
Dimethyl Trisulfide	1.3443	0.28224	0.54938	0.5225
3,3,5-Trimethyl-1-Hexene	1.2859	0.29728	0.52684	0.54582
4-Pentylbenzaldehyde	1.2699	0.30157	0.52061	0.54773
2,3-Dimethyl-3-Hexene	1.2638	0.30321	0.51826	0.54773
2'-Hydroxy-5'-Methylacetophenone	1.2223	0.31467	0.50214	0.55957
Nonane	1.222	0.31476	0.50202	0.55957
2,3-Pentanedione	1.1666	0.3308	0.48044	0.58237
2-Cyclohexene-1-Carboxylic Acid, 1,2-Bis(2-Ethyl-1-Oxobutoxy)-, Ethyl Ester	1.16	0.33278	0.47784	0.58237
Nitrocyclohexane	1.1265	0.34297	0.46474	0.59555
3,7-Dimethylnonane	1.1111	0.34778	0.45869	0.59878
Ethiolate	1.1004	0.35117	0.45448	0.59878
Cis-5-Octen-1-Ol	1.0869	0.35548	0.44918	0.59878
1-Ethylidene-1H-Indene	1.0751	0.35932	0.44452	0.59878
5-Methyl-2-Thiophenecarboxaldehyde	1.0722	0.36025	0.4434	0.59878
4-Methylcyclohexanol	1.0658	0.36235	0.44087	0.59878
2-Acetylthiazole	1.0622	0.36355	0.43944	0.59878
6-Methylhept-5-En-2-Ol	1.0466	0.36873	0.43329	0.60289
4-Methyl-3-Heptene	1.0371	0.37194	0.42953	0.60373
3-(Methylthio)Propionaldehyde	1.0132	0.38013	0.42007	0.61258
4-Ethylbenzaldehyde	0.99702	0.38578	0.41366	0.61441
N,N-Dibutylformamide	0.98831	0.38887	0.4102	0.61441
(+/-)-Linalool	0.98655	0.38949	0.4095	0.61441
3-[(Ethenyloxy)Methyl]-Heptane	0.97347	0.39418	0.40431	0.61745
Ethyl Hexanoate	0.95314	0.40159	0.39622	0.62309
Dimethyl Sulfone	0.94839	0.40334	0.39433	0.62309
3-Carene	0.91345	0.41649	0.38039	0.63901
2,4,6-Trimethyloctane	0.90156	0.42108	0.37564	0.63949
2-(2-Furyl)-2-Methyl-3-Butenal	0.89785	0.42252	0.37415	0.63949
Ar-Himachalen-2-Ol	0.87017	0.43345	0.36306	0.64731
Undecane	0.87012	0.43347	0.36304	0.64731
4-Pentylphenol	0.84616	0.44317	0.35342	0.64839
2-(1-Methylpropyl)-Cyclopentanone	0.84577	0.44334	0.35327	0.64839
2,3-Dihydro-4-Methyl-1H-Indene	0.84393	0.44409	0.35253	0.64839
3-Octanone	0.83788	0.44658	0.3501	0.64839
2-Iodo-Phenol	0.83286	0.44866	0.34808	0.64839
2-Undecanone	0.78827	0.46763	0.3301	0.66722
2-Methylundecane	0.78822	0.46765	0.33008	0.66722
5-Methyl-4-Hexen-3-One	0.77973	0.47136	0.32665	0.66825
Methyl Ethyl Ketone	0.75923	0.48045	0.31835	0.67213
1,7-Dimethyl-4-(1-Methylethyl)Cyclodecane	0.75372	0.48292	0.31612	0.67213
1-(Furan-2-Yl)-2-Methylpentan-1-One	0.75334	0.4831	0.31597	0.67213
4-Decyne	0.72813	0.49461	0.30574	0.6839
P-Cresol	0.70155	0.50707	0.29493	0.6895
1-Penten-3-Ol	0.69993	0.50784	0.29427	0.6895
M-Xylene	0.69983	0.50789	0.29423	0.6895
Benzothiazole	0.69036	0.51242	0.29038	0.69146
2-Ethylhexan-1-Ol	0.66664	0.52397	0.2807	0.69746
Perilla Ketone	0.66531	0.52462	0.28016	0.69746
2-Butyl-2-Octenal	0.66059	0.52695	0.27823	0.69746
2-Butylfuran	0.65583	0.52932	0.27628	0.69746
2,6,10-Trimethyldodecane	0.64397	0.53527	0.27143	0.70117
2-Isopropoxyethyl Benzoate	0.62584	0.5445	0.26401	0.70574
Methyl Propionate	0.61921	0.54791	0.26129	0.70574
1-Nonen-3-Ol	0.61863	0.54821	0.26105	0.70574
Benzyl Alcohol	0.55005	0.58501	0.23284	0.74532
2-Octylfuran	0.54898	0.58561	0.23239	0.74532
(+/-)-Limonene	0.54245	0.58925	0.2297	0.74572
Cyclopentane-1,3-Dicarboxamide	0.49301	0.61768	0.20924	0.77206
Alpha-Methylstyrene	0.48909	0.62	0.20761	0.77206
Diethylene Glycol Dibenzoate	0.48841	0.6204	0.20733	0.77206
2,6-Dimethylheptan-4-Ol	0.47193	0.63025	0.20048	0.77998
6-Ethyl-2-Methyldecane	0.46346	0.63539	0.19696	0.78097
(Z)-9-Tetradecen-1-Ol	0.45914	0.63802	0.19516	0.78097
2-Phenyl-2-Propanol	0.44542	0.64647	0.18945	0.787
2-Ethyl-5-Methylfuran	0.42914	0.65665	0.18267	0.79155
Alpha-Pinene	0.42523	0.65912	0.18104	0.79155
2-Butyl-4,5-Dihydro-1,3-Thiazole	0.41166	0.66778	0.17537	0.79155
1-(1-Cyclohexen-1-Yl)-1-Propanone	0.40635	0.6712	0.17315	0.79155
(Z)-9-Hexadecenal	0.40335	0.67314	0.17189	0.79155
Bicyclo[3.3.1]Non-2-En-9-One	0.40304	0.67334	0.17176	0.79155
Styrene	0.39922	0.67583	0.17016	0.79155
1-(2-Furanyl)-1-Pentanone	0.3951	0.67852	0.16844	0.79155
Tetradecane	0.38641	0.68423	0.1648	0.79155
Hexadecane	0.38442	0.68554	0.16397	0.79155
2-Pentadecanone	0.3758	0.69127	0.16035	0.79407
Santene	0.34706	0.71074	0.14829	0.81227
4,5-Epoxydec-2(Trans)-Enal	0.31536	0.73292	0.13494	0.83274
2-Nonanone	0.31093	0.73608	0.13307	0.83274
2-Ethylbicyclo[2.2.1]Heptane	0.29603	0.74682	0.12679	0.84064
2-Butylpyridine	0.2726	0.76405	0.11688	0.85331
5-(1-Hydroxyethyl)Oxolan-2-One	0.26268	0.77148	0.11268	0.85331
2-Ethylfuran	0.26267	0.77148	0.11267	0.85331
2-Pentylfuran	0.26025	0.77331	0.11165	0.85331
P-Anisic Acid, 2,6-Dimethylnon-1-En-3-Yn-5-Yl Ester	0.25025	0.78089	0.10741	0.85745
2-Heptanone	0.21177	0.81086	0.091055	0.8821
Mesitylene	0.21132	0.81121	0.090865	0.8821
Thiophene-2-Carbaldehyde	0.2023	0.81842	0.087023	0.88563
Isopropyl Alcohol	0.19079	0.82773	0.082114	0.8914
Lauryl Alcohol	0.18005	0.8365	0.077532	0.89429
Tert-Amylbenzene	0.17436	0.84119	0.075104	0.89429
Oxalic Acid, Cyclobutyl Isohexyl Ester	0.17292	0.84239	0.074488	0.89429
Thymol Acetate	0.16084	0.85247	0.069323	0.90072
Cis-5-Ethenyltetrahydro-Alpha,Alpha,5-Trimethyl-2-Furanmethanol	0.15324	0.85887	0.06607	0.90323
Methyl Diethyldithiocarbamate	0.14245	0.86806	0.06145	0.90862
2,4-Nonadien-1-Ol	0.1305	0.87837	0.056325	0.91513
1-(4,5-Dihydro-2-Thiazolyl)-Ethanone	0.093139	0.91144	0.040271	0.9452
(E,E)-3,5-Octadien-2-One	0.077586	0.92561	0.033571	0.95313
3,6-Nonadienyl Acetate	0.074835	0.92814	0.032385	0.95313
Methyl Palmitate	0.06899	0.93355	0.029864	0.95313
Benzaldehyde	0.066229	0.93611	0.028672	0.95313
4-Cyanocyclohexene	0.041993	0.95896	0.018201	0.96943
2-Hexylthiophene	0.039068	0.96175	0.016936	0.96943
Carbamodithioic Acid, Dibutyl-, Methyl Ester	0.035585	0.9651	0.015428	0.96943
4-Propylpyridine	0.0066781	0.99335	0.0028993	0.99335
