# Supplementary material for: Effect of Replacing Soybean Meal with Cottonseed Meal or Rapeseed Meal on Growth Performance, Meat Quality, and Metabolome of Raw and Cooked Meat in Finishing Lambs
Source: Metabolites. 2026 Jun 3;16(6):387. doi: 10.3390/metabo16060387 (PMC13304324; doi:10.3390/metabo16060387)
Supplement: Supplementary file 1 [file metabolites-16-00387-s001.zip › Supplymentary Table S2 Cooked-meat 223 metabolities.csv]

Contents of volatile classes and compounds among the three groups
Volatile Class	compounds	Odour	RI	SBM								CSM								RSM								QC
				ZX_1	ZX_24	ZX_31	ZX_39	ZX_5	ZX_6	ZX_61	ZX_8	ZX_11	ZX_17	ZX_30	ZX_10	ZX_100	ZX_12	ZX_47	ZX_18	ZX_13	ZX_14	ZX_15	ZX_21	ZX_22	ZX_28	ZX_41	ZX_81	QC1	QC2	QC3	QC4
Acids	Caproic Acid	cheese;sour;fatty;sweaty	1846.460177	7.108	6.009	5.865	5.542	5.536	5.609	5.511	5.958	6.932	5.541	6.826	7.162	7.101	7.162	7.039	6.846	5.616	5.541	6.909	6.684	6.919	5.765	5.854	6.885	5.781	6.768	6.813	6.836
	Octanoic Acid	oily;cheese;fatty;waxy;rancid;sweaty;vegetable;cheesy	2064.27256	6.765	6.121	6.375	6.252	6.477	6.437	6.542	6.439	6.567	6.717	6.695	6.692	6.63	6.777	6.704	6.605	6.423	6.459	6.574	6.521	6.675	6.533	6.734	6.614	6.388	6.407	6.474	6.427
	Nonanoic Acid	cheese;waxy;fatty;green;dirty;cultured dairy	2170.916335	6.697	6.313	6.406	6.228	6.397	6.289	6.419	6.224	6.533	6.747	6.602	6.538	6.786	6.658	6.556	6.536	6.379	6.477	6.555	6.688	6.553	6.6	6.629	6.602	6.28	6.394	6.374	6.384
Alcohols	Benzyl Alcohol	phenolic;flower;cherry;rose;balsamic;walnut;grapefruit;berry;sweet	1875.958702	6.715	6.787	6.257	6.312	6.868	6.696	6.457	6.216	6.648	6.681	6.193	6.927	7.383	6.431	6.878	6.754	6.192	6.613	6.719	6.965	6.566	7.272	6.836	6.528	6.705	6.848	6.889	6.896
	1-Octen-3-Ol	fungal;mushroom;earthy;raw;green;fish;chicken;oily	1447.058824	7.583	7.552	7.598	7.663	7.547	7.652	7.615	7.675	7.734	7.513	7.646	7.694	7.562	7.69	7.611	7.627	7.62	7.641	7.632	7.571	7.644	7.573	7.515	7.628	7.656	7.664	7.671	7.689
	Alpha-Terpineol	anise;oily;minty	1692.337917	5.826	5.36	5.378	5.349	5.358	5.069	5.738	5.152	5.199	5.642	5.162	5.53	5.86	5.804	5.443	5.164	4.996	5.018	5.137	5.356	5.283	5.364	5.368	5.463	5.586	5.613	5.685	5.628
	2-Ethylhexan-1-Ol	citrus;rose;green;sweet;fresh;oily	1486.425339	6.814	6.914	6.038	5.893	6.063	6.157	6.732	5.768	6.221	6.713	6.199	6.619	6.779	6.859	6.46	6.218	5.864	5.859	6.173	6.407	6.397	6.486	6.263	6.517	6.737	6.555	6.676	6.602
	1-Penten-3-Ol	buttery;pungent;tropical;horseradish;green;vegetable;bitter;fruity	1159.922179	4.86	5.017	5.029	4.974	4.967	5.112	5.106	4.836	5.259	4.907	4.857	5.156	4.905	5.061	5.061	5.028	5.012	5.198	4.983	4.844	5.043	5.044	4.82	5.138	4.877	4.989	4.908	4.986
	1-Octanol	waxy;penetrating;mushroom;aldehydic;metallic;green;rose;orange;burnt	1556.714286	7.548	7.371	7.48	7.562	7.599	7.581	7.423	7.554	7.394	7.521	7.485	7.398	7.515	7.477	7.392	7.514	7.602	7.47	7.543	7.558	7.378	7.531	7.566	7.432	7.439	7.465	7.432	7.461
	1-Pentanol	oily;sweet;balsamic;fusel;balsam;vanilla	1246.590142	7.189	7.025	7.149	7.188	7.214	7.327	7.035	7.264	7.238	7.103	7.129	7.163	7.027	7.087	7.174	7.227	7.245	7.268	7.221	7.205	7.148	7.279	7.232	7.138	7.156	7.208	7.166	7.178
	Cis-5-Octen-1-Ol	watery;fresh;watermelon;melon	1612.37721	6.743	6.6	6.676	6.803	6.713	6.815	6.682	6.858	6.865	6.627	6.748	6.839	6.793	6.929	6.747	6.764	6.797	6.845	6.827	6.765	6.739	6.741	6.712	6.733	6.791	6.817	6.813	6.848
	1-Heptanol	coconut;peony;sweet;musty;strawberry;green;violet;herbal;woody;leafy	1451.777634	7.446	7.209	7.382	7.418	7.522	7.523	7.293	7.488	7.307	7.382	7.382	7.301	7.284	7.343	7.349	7.47	7.505	7.458	7.488	7.516	7.347	7.519	7.548	7.308	7.314	7.372	7.319	7.372
	(+/-)-Linalool	flower;lemon;citrus;sweet;lavender;green;orange;woody;blueberry	1556.571429	4.753	4.302	4.988	5.185	4.667	4.734	5.149	4.156	5.099	4.318	5.032	4.905	4.743	4.719	4.948	4.821	4.748	4.777	4.943	3.974	4.879	3.877	4.286	4.267	5.106	5.277	5.071	5.04
	P-Cresol	phenolic;smoke;animal;mimosa;narcissus;phenol;medicine;medicinal	2083.977901	6.629	6.431	6.249	6.274	6.193	6.268	6.409	6.17	6.324	6.653	6.198	6.619	6.539	6.48	6.518	6.266	6.263	6.12	6.156	6.277	6.404	6.242	6.415	6.445	6.316	6.354	6.46	6.414
	Pinacol	-	1343.814433	5.219	5.236	5.28	5.286	5.549	5.087	5.577	5.044	5.252	5.124	4.997	5.117	5.167	5.2	5.419	5.132	4.934	5.231	5.155	5.087	5.29	5.577	5.443	5.298	5.066	5.095	5.124	5.172
	Nonan-1-Ol	fatty;dusty;rose;fat;green;clean;wet;orange;fresh;bitter;oily	1658.447937	6.377	6.027	6.018	6.268	5.948	6.054	6.052	6.189	6.48	6.082	6.194	6.356	6.267	6.578	6.218	6.189	6.069	6.225	6.531	6.178	6.149	6.317	6.295	6.354	6.179	6.158	6.107	6.174
	1-Nonen-3-Ol	-	1550.428571	5.145	5.067	5.12	5.167	5.055	5.006	4.949	5.136	5.161	5.15	5.162	5.116	5.223	5.227	5.177	5.143	5.132	5.114	5.198	5.136	4.939	5.143	5.221	5.178	5.155	5.163	5.09	5.152
	Lauryl Alcohol	waxy;coconut;fatty;earthy;fat;honey;wax;soapy	1963.5	5.864	5.804	5.989	5.619	5.768	5.64	6.055	5.633	5.661	6.061	5.787	5.974	6.005	5.876	5.996	5.822	5.687	5.556	5.692	5.743	5.923	5.874	5.944	5.803	5.692	5.664	5.782	5.754
	1-Tetradecanol	waxy;coconut;fruity;orris	2169.521912	6.17	5.821	6.096	5.816	5.926	5.894	6.096	5.835	6.079	6.258	6.151	5.958	6.238	6.189	6.135	6.105	5.924	5.898	6.057	6.15	6.089	6.05	6.115	6.193	5.832	5.962	6.044	6.006
Aldehydes	2-Octenal	waxy;leafy;fatty;nutty;cucumber;fat;green;herbal;fresh;banana	1425.274725	7.294	7.07	7.141	7.209	7.21	7.268	7.14	7.223	7.276	7.064	7.184	7.291	7.07	7.306	7.319	7.374	7.241	7.516	7.438	7.338	7.249	7.216	7.243	7.135	7.125	7.222	7.152	7.203
	2,4-Decadienal	fatty;meat;citrus;sweet;nutty;cucumber;fat;melon;green;wax;orange;fresh;fried;oily;pumpkin	1807.374631	7.058	6.753	6.861	6.897	6.867	6.933	6.825	6.918	6.935	6.699	6.849	6.978	6.875	7.225	7.04	7.059	6.911	7.191	7.226	7.068	6.967	6.989	7.025	6.762	6.863	6.944	6.892	6.873
	Valeraldehyde	rotting;fermented;nutty;malty;almond;pungent;rancid;sickening;bread;berry;fruity	981.9301848	7.486	7.456	7.397	7.351	7.415	7.434	7.43	7.39	7.541	7.378	7.458	7.507	7.291	7.379	7.483	7.453	7.326	7.425	7.45	7.359	7.481	7.493	7.375	7.443	7.405	7.432	7.418	7.409
	Hexanal	fatty;leafy;fat;sweaty;green;tallow;fresh;grass;aldehydic;fruity	1074.845996	8.509	8.519	8.506	8.539	8.511	8.588	8.465	8.576	8.613	8.454	8.504	8.513	8.29	8.439	8.494	8.503	8.533	8.523	8.525	8.466	8.538	8.552	8.472	8.541	8.526	8.561	8.515	8.525
	Nonanal	waxy;fatty;citrus;rose;fat;orange peel;grapefruit;green;fish;fresh;orris;aldehydic;lime	1389.755155	8.362	8.442	8.442	8.463	8.444	8.4	8.376	8.396	8.32	8.467	8.432	8.279	8.359	8.335	8.271	8.37	8.415	8.26	8.356	8.383	8.306	8.312	8.358	8.377	8.405	8.363	8.355	8.35
	Heptanal	fatty;citrus;wine-lee;fat;rancid;ozone;green;herbal;fresh;aldehydic	1179.610895	7.847	7.601	7.765	7.885	7.842	7.831	7.715	7.864	7.731	7.713	7.763	7.638	7.66	7.817	7.763	7.879	7.848	8.069	7.926	7.789	7.723	7.817	7.984	7.744	7.707	7.79	7.707	7.746
	2-Nonenal	waxy;fatty;fat;paper;cucumber;melon;green	1533.142857	7.714	7.273	7.543	7.846	7.747	7.727	7.444	7.767	7.563	7.343	7.602	7.461	7.575	7.775	7.599	7.845	7.826	8.21	7.967	7.809	7.552	7.676	7.852	7.379	7.523	7.713	7.553	7.627
	2,4-Nonadienal	-	1696.463654	6.598	6.135	6.37	6.494	6.514	6.541	6.313	6.489	6.51	6.175	6.415	6.514	6.372	6.652	6.541	6.66	6.574	6.918	6.878	6.683	6.525	6.499	6.529	6.238	6.332	6.523	6.434	6.457
	Decanal	waxy;citrus;sweet;orange peel;tallow;aldehydic;soapy	1494.376212	7.019	7.026	7.106	7.082	7.058	6.857	6.987	7.029	6.786	7.127	7.041	7.001	7.215	7.006	7.012	7.029	7.025	6.936	7.081	6.998	6.887	6.98	7.049	6.957	6.99	6.966	6.986	6.989
	2-Undecenal	citrus;sweet;fatty;soapy;green;fresh;orange peel;fruity	1749.876238	7.425	7.282	7.404	7.579	7.583	7.501	7.274	7.548	7.274	7.298	7.494	7.199	7.46	7.557	7.269	7.534	7.586	7.633	7.719	7.616	7.375	7.444	7.474	7.18	7.357	7.4	7.381	7.38
	Octanal	waxy;lemon;fatty;citrus;fat;orange peel;green;aldehydic;soapy	1283.389602	7.795	7.778	7.796	7.807	7.869	7.804	7.742	7.804	7.703	7.855	7.842	7.636	7.673	7.728	7.673	7.815	7.803	7.723	7.82	7.795	7.748	7.818	7.758	7.72	7.771	7.739	7.728	7.722
	3-(Methylthio)Propionaldehyde	tomato;cooked potato;beef;potato;peanut;earthy;musty;creamy;fish;vegetable	1452.682612	6.557	6.223	5.707	6.066	6.02	6.03	6.138	5.886	6.137	6.425	6.022	6.419	6.471	6.297	6.519	6.221	5.881	5.964	5.904	6.017	6.29	6.097	6.438	6.431	6.056	6.009	6.019	6.021
	Dodecanal	waxy;citrus;aldehydic;fatty;green;soapy;lily	1708.539604	6.563	6.622	6.794	6.667	6.683	6.596	6.653	6.634	6.495	6.687	6.667	6.517	6.705	6.544	6.555	6.674	6.687	6.477	6.616	6.645	6.565	6.537	6.583	6.576	6.638	6.577	6.647	6.637
	Tetradecanal	dry;musky;flower;fatty;waxy;incense;wax;citrus peel	1922.666667	7.121	7.251	7.38	7.156	7.227	7.17	7.296	7.263	7.174	7.363	7.266	7.164	7.274	7.247	7.254	7.298	7.195	7.023	7.196	7.258	7.219	7.113	7.189	7.306	7.275	7.219	7.3	7.287
	2-Decenal	coriander;waxy;fatty;mushroom;rose;earthy;green;orange;tallow;aldehydic;oily	1641.355599	7.565	7.378	7.521	7.68	7.712	7.652	7.411	7.671	7.446	7.42	7.611	7.397	7.558	7.703	7.444	7.687	7.684	7.777	7.847	7.76	7.506	7.557	7.6	7.309	7.483	7.553	7.503	7.529
	Benzaldehyde	cherry;vanilla;almond;fruity;sweet;caramel;sharp;strong;bitter;bitter almond	1519.642857	8.397	8.402	8.19	8.221	8.276	8.263	8.395	8.207	8.323	8.446	8.275	8.486	8.457	8.332	8.503	8.366	8.205	8.225	8.202	8.282	8.4	8.317	8.329	8.428	8.305	8.305	8.371	8.348
	2-Heptenal	fatty;almond;pungent;fat;green;vegetable;fresh;soapy	1320.360825	6.944	6.622	6.676	6.843	6.856	6.922	6.768	6.865	6.917	6.609	6.805	6.892	6.643	6.968	6.928	7.02	6.883	7.262	7.147	6.999	6.894	6.904	6.877	6.726	6.741	6.871	6.763	6.828
	5-Ethyl-2-Furaldehyde	-	1636.640472	5.672	5.21	5.233	5.308	5.47	5.447	5.352	5.334	5.392	5.339	5.154	5.489	5.266	5.667	5.584	5.595	5.455	5.841	5.698	5.587	5.499	5.574	5.608	5.318	5.447	5.596	5.517	5.59
	Thiophene-2-Carbaldehyde	sulfury;sulfurous	1691.257367	5.557	5.427	5.37	5.366	5.416	5.462	5.442	5.415	5.519	5.513	5.408	5.634	5.504	5.553	5.605	5.569	5.449	5.469	5.423	5.418	5.535	5.413	5.438	5.545	5.321	5.433	5.465	5.449
	Trans-4-Decen-1-Al	-	1538.928571	6.455	6.586	6.576	6.638	6.5	6.537	6.577	6.631	6.621	6.422	6.663	6.564	6.536	6.665	6.514	6.574	6.56	6.631	6.598	6.502	6.568	6.508	6.523	6.529	6.622	6.597	6.618	6.64
	Trans-4-Nonenal	-	1431.997414	6.486	6.586	6.645	6.603	6.582	6.448	6.496	6.454	6.454	6.587	6.591	6.441	6.483	6.441	6.494	6.401	6.584	6.339	6.43	6.491	6.447	6.452	5.851	6.523	6.568	6.527	6.549	6.56
	4-Pentylbenzaldehyde	-	2009.760589	6.925	7.06	6.996	7.02	6.854	6.87	6.938	7.024	6.998	7.024	7.086	6.974	7.173	7.012	6.925	6.984	6.994	6.761	6.949	6.866	6.99	6.817	6.799	6.99	7.028	6.973	7.15	7.112
	5-Ethylcyclopentene-1-Carbaldehyde	-	1411.312217	6.66	6.489	6.556	6.55	6.526	6.575	6.599	6.522	6.671	6.46	6.626	6.705	6.431	6.654	6.702	6.692	6.511	6.726	6.747	6.621	6.663	6.543	6.589	6.562	6.482	6.544	6.538	6.574
	Salicylaldehyde	cooling;wintergreen;medicine;spicy;cinnamon	1679.273084	6.153	6.08	6.138	6.046	6.074	6.181	5.927	6.037	6.219	6.043	6.108	6.266	5.988	6.121	6.245	6.123	6.124	6.215	6.13	6.171	6.225	5.978	6.093	6.229	6.131	6.134	6.166	6.154
	4,5-Epoxydec-2(Trans)-Enal	-	2005.3407	5.273	5.301	5.187	5.045	5.306	5.291	5.3	5.222	5.254	5.365	5.164	5.402	5.282	5.264	5.396	5.363	5.185	5.228	5.114	5.267	5.302	5.298	5.278	5.271	4.95	5.214	5.283	5.304
Amides	N,N-Dibutylformamide	-	1765.594059	6.674	6.338	6.653	6.253	6.558	6.421	6.635	6.363	6.523	6.612	6.426	6.968	6.648	6.846	6.903	6.48	6.279	6.709	6.575	6.583	6.755	6.755	6.906	6.346	6.467	6.498	6.587	6.593
Esters	Ethyl Hexanoate	waxy;apple;sweet;banana;fruity;green;pineapple	1228.494261	5.76	5.324	4.687	4.778	4.352	4.38	4.388	5.006	5.507	4.545	5.3	4.893	5.822	5.891	4.864	5.701	4.348	4.062	5.807	5.729	5.522	5.147	4.993	4.393	5.059	5.099	5.087	4.892
	Triethyl Phosphate	-	1650.687623	5.846	5.67	5.718	5.651	5.712	5.714	5.867	5.75	5.737	5.874	5.719	5.867	5.791	5.754	5.822	5.799	5.723	5.84	5.65	5.872	5.816	5.911	5.961	5.82	5.707	5.679	5.709	5.67
	Methyl Palmitate	waxy;fatty;oily	2216.101695	5.246	5.231	5.012	5.118	5.248	5.082	5.278	5.142	5.19	5.434	5.207	5.306	5.431	5.029	5.288	5.084	5.038	4.993	5.078	5.274	5.099	5.346	5.266	5.299	5.369	5.178	5.276	5.288
	3,6-Nonadienyl Acetate	-	1681.72888	5.644	5.742	5.796	5.918	5.771	5.898	5.939	5.649	6.08	5.645	5.64	5.985	5.927	6.07	5.812	5.843	5.919	6.067	5.814	5.571	5.882	5.807	5.522	5.958	5.752	5.848	5.81	5.862
	Phenoxyethanol	-	2148.605578	6.224	5.983	6.111	5.785	6.179	5.785	6.138	5.698	5.842	5.914	5.644	5.982	6.006	6.045	6.044	5.753	5.717	5.763	5.83	5.75	5.889	6.137	6.02	5.912	5.803	5.832	5.947	5.912
Heterocyclic compounds	2-Pentylfuran	buttery;earthy;metallic;green bean;green;vegetable;fruity;beany	1223.902768	6.827	6.848	6.733	6.866	6.754	6.794	6.882	6.843	6.966	6.77	6.932	6.877	6.868	7.03	6.812	6.884	6.847	6.741	6.903	6.758	6.921	6.781	6.701	6.875	6.89	6.847	6.908	6.936
	Benzothiazole	coffee;sulfury;meat;cooked;gasoline;rubber;nutty;vegetable;rubbery	1960.5	6.323	5.884	5.961	5.842	5.808	5.657	6.079	5.753	5.828	6.204	5.711	6.188	6.44	6.382	6.189	6.054	5.718	5.717	6.277	5.865	6.019	5.909	6.194	6.254	5.915	5.998	6.072	6.045
	Skatole	indole;civet;fecal;animal;very strong;mothball	2510.413223	5.491	5.544	5.37	5.25	5.412	5.436	5.332	5.142	5.251	5.73	5.481	5.522	5.54	5.462	5.467	5.578	5.301	5.135	5.088	5.27	5.402	5.303	5.448	5.453	5.478	5.359	5.579	5.43
	2-Butylfuran	sweet;mild;spicy;fruity;wine	1120.077821	5.832	5.811	5.697	5.811	5.733	5.769	5.792	5.775	5.913	5.736	5.835	5.852	5.833	5.961	5.802	5.826	5.762	5.756	5.913	5.742	5.848	4.557	4.148	4.023	5.823	5.8	5.854	5.846
	2-Pentylthiophene	sweet;cranberry;fruity;fatty	1453.975436	5.813	5.811	5.652	5.723	5.699	5.669	5.744	5.698	5.888	5.777	5.978	5.947	6.105	6.157	5.823	6.005	5.796	5.667	5.958	5.674	5.902	5.726	5.568	5.734	5.773	5.756	5.916	5.903
	1-(4,5-Dihydro-2-Thiazolyl)-Ethanone	potato;corn;toasted;nutty;roast;taco;popcorn;chip;bread	1756.559406	6.067	6.077	5.842	6.171	5.965	5.882	5.821	6.025	5.846	6.115	6.078	5.946	6.184	6.044	6.205	6.011	5.751	6.085	5.965	6.156	6.024	5.992	6.033	5.856	5.825	5.825	5.905	5.878
	Cis-5-Ethenyltetrahydro-Alpha,Alpha,5-Trimethyl-2-Furanmethanol	alcoholic;flower;musty;camphor	1464.835165	5.825	5.704	5.628	5.965	5.762	5.971	5.709	5.824	5.995	5.649	5.894	5.915	5.97	6.055	5.661	5.849	5.974	5.995	5.882	5.734	5.812	5.791	5.648	5.778	5.814	5.851	5.887	5.902
	4-Propylpyridine	-	1464.382676	5.778	5.621	5.699	5.637	5.619	5.717	5.459	5.73	5.799	5.677	5.741	5.834	5.782	5.768	5.748	5.722	5.73	5.641	5.709	5.629	5.788	5.606	5.572	5.654	5.706	5.746	5.788	5.766
	2-(2-Furyl)-2-Methyl-3-Butenal	-	1843.952802	6.684	6.504	6.616	6.589	6.599	6.646	6.615	6.619	6.73	6.548	6.694	6.73	6.621	6.771	6.724	6.785	6.672	6.635	6.763	6.612	6.759	6.63	6.635	6.573	6.547	6.574	6.634	6.642
	2-Pentylthiazolidine	-	1832.300885	4.82	5.043	5.136	5.001	4.853	5.062	4.624	5.317	5.173	5.018	5.013	4.845	4.899	4.806	4.914	5.096	5.2	4.878	4.997	5.055	5.17	5.077	4.994	4.93	4.942	5.041	5.05	4.964
Hydrocarbons	Benzene	sweet;solvent;empyreumatic;aromatic	956.7761807	5.835	5.878	5.746	5.869	5.915	6.017	5.884	6.221	5.957	5.831	5.8	5.956	5.493	5.944	5.904	6.004	5.794	6.235	5.977	5.989	5.996	6.05	5.838	5.87	5.725	5.804	5.79	5.825
	Toluene	paint;sour;burnt;sweet	1034.702259	6.655	6.667	6.394	6.458	6.452	6.42	6.631	6.418	6.502	6.661	6.446	6.617	6.648	6.593	6.601	6.57	6.355	6.331	6.419	6.324	6.535	6.505	6.484	6.659	6.468	6.446	6.516	6.489
	Styrene	sweet;balsamic;gasoline;plastic;balsam;sharp	1252.194463	6.323	6.24	6.054	5.934	6.207	6.124	6.419	6.266	6.087	6.354	5.976	6.271	6.279	6.563	6.58	6.472	5.819	6.357	6.453	6.472	6.212	6.536	6.327	6.124	6.139	6.121	6.115	6.05
	Alpha-Methylstyrene	-	1328.028351	5.924	5.976	5.906	6.639	6.436	6.133	5.779	6.138	5.96	5.864	6.308	5.775	6.083	6.204	5.68	6.14	6.386	6.181	6.415	6.303	6.105	6.237	4.486	5.826	6.203	6.156	6.158	5.932
	2,4,6-Trimethyloctane	-	1065.605749	5.145	5.291	5.141	5.004	5.109	5.02	5.426	5.191	5.1	5.446	5.059	5.376	5.25	5.322	5.634	5.371	4.859	4.909	5.547	5.218	5.089	5.196	5.14	5.095	6.492	6.514	6.488	6.515
	Pentadecane	waxy;alkane	1500.285714	6.387	6.757	6.704	6.288	6.498	6.509	6.589	6.477	6.555	6.588	6.741	6.775	6.917	6.877	6.792	6.811	6.585	6.651	6.532	6.636	6.715	5.992	6.055	6.462	6.743	6.733	6.897	6.863
	(E,Z)-1,3,5-Undecatriene	-	1402.003878	5.973	6.149	6.079	6.094	5.905	5.918	6.105	6.105	6.199	6.149	6.102	6.249	6.285	6.454	5.95	6.118	5.909	5.912	6.194	5.923	6.073	5.193	5.972	6.242	6.205	6.177	6.218	6.224
	1,3-Cis,5-Cis-Octatriene	-	1093.737166	5.983	6.019	5.987	5.87	5.816	5.974	6.177	5.91	6.057	6.044	5.658	6.044	6.048	6.105	5.941	6.036	5.763	5.958	5.874	5.66	5.873	5.924	5.95	6.14	5.921	5.988	5.935	5.954
	6-Ethyl-2-Methyldecane	-	1392.783505	6.511	7.586	7.583	6.903	7.591	7.547	7.506	6.538	7.451	7.589	7.572	7.444	7.52	7.483	7.438	6.645	7.573	6.607	6.514	7.547	7.467	7.067	7.094	6.989	7.54	7.529	7.507	7.508
	Decane	alkane	996.6119097	5.772	5.86	5.698	5.644	5.649	5.579	5.891	5.757	5.737	5.902	5.72	5.887	5.837	5.833	5.801	5.7	5.587	5.453	5.559	5.679	5.701	5.754	5.694	5.694	5.99	6.001	5.989	6.003
	Hexadecane	alkane	1600.491159	6.319	6.383	6.442	6.368	6.347	6.263	6.509	6.408	6.322	6.51	6.384	6.489	6.618	6.515	6.474	6.421	6.43	6.398	6.401	6.374	6.416	6.402	6.444	6.392	6.404	6.37	6.501	6.504
	Tetradecane	waxy;mild;alkane	1400.387847	6.511	6.741	6.852	6.274	6.971	6.601	6.598	6.538	6.448	6.637	6.826	6.919	6.823	6.699	7.208	6.645	6.901	6.607	6.514	7.026	7.039	6	6.113	6.279	6.828	6.859	7.209	7.173
	Trans-4-Decene	-	1033.983573	5.565	5.763	5.663	5.643	5.571	5.495	5.9	5.68	5.791	5.761	5.634	5.679	5.763	5.634	5.645	5.6	5.505	5.28	5.4	5.565	5.548	5.594	5.558	5.676	6.048	6.031	5.949	5.974
	Nonane	gasoline;alkane	896.0985626	6.352	6.357	6.337	5.637	6.325	6.267	6.468	6.311	5.984	6.368	6.205	6.307	5.869	6.096	6.446	6.289	6.213	5.742	6.157	6.283	6.366	6.123	6.306	6.317	6.076	6.251	6.321	6.291
	Heptadecane	alkane	1700.123762	6.061	6.046	6.039	6	5.992	6.008	6.106	6.044	6.041	6.193	6.034	6.21	6.223	6.188	6.212	6.082	6.141	6.24	5.944	6.043	6.159	6.109	6.385	6.156	6.115	6.123	6.198	6.212
Ketones	2,3-Pentanedione	buttery;cheese;nutty;sweet;pungent;creamy;caramel;cream	1051.950719	5.88	6.066	5.969	5.911	5.922	6.07	6.317	5.815	6.221	5.99	5.777	6.177	5.801	5.962	6.026	5.911	5.898	6.185	5.895	5.747	6.014	6.014	5.829	6.203	5.953	6.054	5.896	5.861
	3-Octanone	buttery;mushroom;sweet;gasoline;lavender;resin;herbal;fresh;soapy	1248.480756	6.188	6.103	5.993	6.351	5.947	6.04	6.263	6.264	6.328	6.182	6.127	6.123	6.115	6.199	5.985	6.29	6.007	5.995	6.213	5.897	6.115	6.093	6.01	6.345	6.095	6.037	6.093	6.124
	6-Methyl-5-Hepten-2-One	peppery;apple;mushroom;citrus;musty;rubber;nutty;green;hazelnut;bitter;lemongrass	1334.664948	6.122	6.07	5.754	5.988	5.89	5.942	6.065	5.867	6.068	6.05	6.068	6.129	6.225	6.211	6.001	5.992	5.961	5.905	5.924	5.785	6.06	5.921	5.845	5.972	6.017	5.993	6.052	6.037
	2-Octanone	natural;earthy;gasoline;soapy;herbal;woody;bitter;weedy	1280.621202	5.91	5.682	5.617	5.665	5.587	5.596	5.789	5.682	5.81	5.842	5.815	5.846	5.909	6.122	5.814	5.765	5.662	5.634	5.753	5.558	5.721	7.105	7.145	5.795	5.749	5.732	5.777	5.818
	2-Heptanone	coconut;spicy;mushroom;sweet;soapy;cinnamon;herbal;woody;fruity	1177.66537	7.187	6.416	6.319	7.218	6.283	7.168	7.079	7.196	7.112	7.074	6.424	6.449	7.026	7.168	6.397	7.215	6.309	7.367	7.249	6.264	6.463	7.147	7.287	7.113	6.402	6.372	6.441	6.437
	2-Nonanone	sweet;earthy;soapy;green;fish;herbal;fresh;hot milk;weedy	1385.953608	6.272	6.225	6.11	6.06	6.066	6.094	6.223	6.179	6.166	6.383	6.261	6.097	6.346	6.212	6.118	6.273	6.133	5.882	6.055	6.011	6.145	7.677	6.135	6.138	6.168	6.148	6.234	6.239
	1-Octen-3-One	mushroom;earthy;metallic;musty;dirty;herbal	1298.649561	5.953	5.766	5.777	5.902	5.917	5.946	5.851	5.896	5.937	5.756	5.843	5.977	5.782	5.987	6.004	6.015	5.872	6.184	6.122	6.084	5.946	5.918	5.902	5.837	5.805	5.958	5.921	5.953
	Dimethyl Sulfone	sulfury;sulfurous;burnt	1903.166667	5.563	5.356	5.101	5.211	5.323	5.017	4.855	5.209	5.26	5.29	5.266	5.293	5.327	5.508	5.611	5.606	4.969	4.973	4.945	5.29	5.42	5.466	5.234	5.12	5.016	5.1	5.006	5.017
	Isophorone	tobacco;leather;sweet;musty;cooling;green;camphor;sharp;woody;camphoraceous;fruity;cedar	1585.428571	5.428	4.607	4.302	4.168	4.132	4.064	5.12	3.927	4.661	5.175	4.468	5.207	5.341	5.429	4.788	4.298	4.048	3.996	4.415	4.328	4.797	3.836	4.594	5.102	4.756	4.874	4.942	4.942
	2-Methyloctan-3-One	-	1322.938144	7.944	8.076	8.006	8.05	7.962	8.051	8.093	8.124	8.159	7.945	8.059	8.088	7.787	7.924	8.022	7.888	8.031	8.012	7.956	7.967	8.096	7.849	7.839	8.11	8.188	8.158	8.097	8.067
	2-Acetylpyrrole	nutty;licorice;musty;walnut;coumarin;bread	1973.5	5.122	4.825	4.365	4.434	4.371	4.726	4.549	4.035	4.852	5.013	4.661	5	4.989	4.735	5.116	4.818	4.798	4.426	4.589	4.523	4.889	4.388	4.75	4.993	4.71	4.617	4.683	4.775
	3-Octen-2-One	spicy;mushroom;sweet;nutty;earthy;hay;herbal;crushed bug;blueberry	1403.232062	5.675	5.423	5.451	5.528	5.526	5.622	5.628	5.58	5.797	5.451	5.618	5.785	5.594	5.85	5.753	5.722	5.544	5.818	5.799	5.666	5.729	5.572	5.564	5.577	5.58	5.659	5.598	5.644
	2-Decanone	orange;fatty;peach	1489.334195	6.491	6.576	6.474	6.478	6.398	6.401	6.483	6.437	6.463	6.676	6.575	6.426	6.687	6.528	6.395	6.52	6.492	6.164	6.357	6.383	6.403	6.38	6.396	6.537	6.475	6.434	6.529	6.531
	2-Acetylthiazole	roasted peanuts;nutty;chocolate;roast;hazelnut;popcorn;sulfury	1645.284872	6.008	5.634	5.336	5.588	5.577	5.506	5.715	5.342	5.455	5.991	5.599	5.848	5.857	5.845	5.949	5.527	5.399	5.533	5.258	5.377	5.807	5.365	5.716	5.816	5.415	5.42	5.494	5.466
	2-Undecanone	iris;fatty;waxy;creamy;green;orange;fresh;orris;fruity	1595.142857	5.628	5.314	5.397	5.202	5.326	5.46	5.552	5.3	5.329	5.52	5.367	5.59	5.616	5.635	5.534	5.663	5.269	5.3	5.399	5.312	5.477	5.477	5.499	5.341	5.383	5.418	5.498	5.499
	6-Methylheptan-2-One	-	1233.558406	5.184	5.119	5.173	5.065	5.137	5.147	5.134	5.154	5.101	5.156	5.151	5.12	5.144	5.166	5.101	5.163	5.151	5.009	5.015	5.091	5.174	5.058	4.998	5.134	5.097	5.068	5.078	5.112
	(E,E)-3,5-Octadien-2-One	grassy;mushroom;fatty;fruity;green	1568.142857	6.014	6.043	6.12	6.018	6.058	6.121	6.278	5.91	6.344	5.96	6.02	6.269	6.032	6.252	6.19	6.107	5.986	6.317	6.109	5.969	6.197	5.931	5.867	6.168	6.111	6.168	6.075	6.086
	3-Methylheptan-4-One	-	1396.649485	6.565	6.623	6.666	6.659	6.293	6.381	6.938	6.667	6.747	6.904	6.513	6.693	6.891	6.979	7.106	6.778	6.715	6.46	6.766	6.898	6.873	6.85	6.883	6.777	6.599	6.482	7.077	7.061
	5-Methyl-4-Hexen-3-One	-	1326.030928	5.287	5.094	5.181	5.12	5.178	5.242	5.249	5.203	5.338	5.157	5.257	5.29	5.104	5.324	5.299	5.344	5.154	5.246	5.204	5.203	5.27	5.248	5.228	5.229	5.12	5.154	5.173	5.216
	2-Pentadecanone	celery;fresh;jasmine	2019.705341	5.928	5.686	5.705	5.505	5.591	5.796	5.821	5.616	5.69	5.803	5.629	5.891	5.693	5.72	5.805	5.89	5.532	5.607	5.621	5.609	5.752	5.74	5.817	5.836	5.808	5.627	5.68	5.667
	2-Methylnonan-3-One	-	1421.719457	5.934	6.139	6.02	6.082	5.948	5.874	5.963	6.045	5.969	6.092	6.152	5.941	6.041	5.95	6.016	5.9	6.01	5.848	5.884	5.928	5.907	5.767	5.937	6.085	6.154	6.09	6.071	6.069
	Perilla Ketone	-	1810.619469	4.783	4.767	4.902	4.868	4.849	4.845	4.899	4.91	4.978	4.662	4.911	4.935	4.738	5.082	4.784	4.629	4.846	4.992	5.102	4.944	4.907	4.753	4.803	4.837	5.011	5.011	4.947	4.907
Organosulfur compounds	Dimethyl Disulfide	vegetable;wine;spicy;fatty;onion;citrus;earthy;garlic;rotting;herbal;nutty;sulfury;green;woody;cabbage;asparagus;fruity;meaty	1066.016427	5.599	5.781	5.369	5.678	5.53	5.509	5.641	5.596	5.433	5.468	5.28	5.596	5.503	5.362	5.579	5.559	5.385	5.292	5.269	5.252	5.539	5.371	5.368	5.577	5.877	5.477	5.423	5.425
	Dimethyl Trisulfide	onion;fish;cooked;sulfury;savory;sulfur;cabbage;meaty	1376.030928	6.697	6.855	6.432	6.725	6.773	6.669	6.781	6.679	6.701	6.732	6.477	6.812	6.708	6.626	6.931	6.701	6.66	6.493	6.43	6.59	6.847	6.636	6.588	6.808	6.922	6.651	6.876	6.851
Others	2,3-Dihydro-4-Methyl-1H-Indene	-	1470.265029	4.022	5.133	5.232	5.164	4.988	5.2	3.908	5.26	5.28	4.314	4.377	5.485	5.487	5.5	5.543	5.292	5.029	4.948	5.426	4.995	5.044	5.223	5.236	5.423	5.044	5.313	5.301	5.136
	Aniline	pungent;oily;empyreumatic	1758.539604	4.9	4.462	4.421	4.3	4.429	4.538	4.768	4.039	4.488	5.051	4.529	4.889	4.695	4.68	4.747	4.657	4.243	4.336	4.294	4.37	4.528	4.475	4.623	4.693	4.566	4.404	4.599	4.604
	1,3-Di-Tert-Butylbenzene	-	1423.658694	5.589	5.866	5.861	5.907	5.755	5.532	6.116	5.878	5.661	5.923	5.784	5.615	6.009	5.715	5.523	5.689	5.704	5.407	5.487	5.653	5.752	5.829	5.804	5.841	5.701	5.591	5.675	5.638
	2-Ethyl-2-Hexenal	-	1330.219072	6.27	6.465	6.378	6.398	6.272	6.284	6.112	6.286	6.386	6.32	6.47	6.352	6.273	6.214	6.243	6.289	6.356	6.081	6.126	5.997	6.414	6.187	5.94	6.315	6.334	6.294	6.397	6.396
	Nitrocyclohexane	-	1643.909627	6.706	6.609	6.615	6.37	6.726	6.73	6.46	6.523	6.873	6.451	6.839	6.921	6.955	7.208	6.865	6.609	6.735	6.875	6.725	6.892	6.816	6.338	6.365	6.562	6.786	6.808	6.786	6.821
Terpenoids	(+/-)-Limonene	terpene;lemon;citrus;citric;plastic;rubber;orange;camphor;herbal;woody	1181.55642	7.049	6.831	6.988	6.279	7.068	7.051	6.934	7.086	6.947	6.945	6.984	6.863	6.879	7.037	6.99	7.1	7.071	7.29	7.143	7.011	6.159	7.086	7.252	6.505	6.931	7.014	6.926	6.964
	(1S)-1,7,7-Trimethyl-Bicyclo[2.2.1]Heptan-2-One	-	1502.428571	6.528	6.195	6.446	6.634	6.454	6.459	6.341	6.497	6.294	6.266	6.501	6.225	6.419	6.507	6.457	6.587	6.495	6.901	6.68	6.457	6.299	6.428	6.646	6.262	6.3	6.41	6.236	6.317
