# Supplementary material for: Effect of Replacing Soybean Meal with Cottonseed Meal or Rapeseed Meal on Growth Performance, Meat Quality, and Metabolome of Raw and Cooked Meat in Finishing Lambs
Source: Metabolites. 2026 Jun 3;16(6):387. doi: 10.3390/metabo16060387 (PMC13304324; doi:10.3390/metabo16060387)
Supplement: Supplementary file 1 [file metabolites-16-00387-s001.zip › Supplymentary Table S4 Cooked-meat ROAV data.csv]

ROAV values of volatile compounds among three groups
Metabolite	Odor Threshold	SBM(OAV)	SBM(ACI)	RSM(OAV)	RSM(ACI)	CSM(OAV)	CSM(ACI)
Hexanal	0.0075	1136.8738	4.42E-02	1130.143977	4.34E-02	1135.833238	4.40E-02
(+/-)-Limonene	0.01	691.0771637	2.68E-02	696.8133491	2.67E-02	693.9569464	2.69E-02
Decanal	0.005	1404.093852	5.45E-02	1405.442529	5.39E-02	1397.794461	5.42E-02
Ethyl Acetate	0.1	41.79827481	1.62E-03	41.47191833	1.59E-03	42.02996423	1.63E-03
2-Chlorophenol	4.10E-05	91586.51787	3.55E+00	109378.7497	4.20E+00	86782.12294	3.36E+00
2-Octenal	3	2.398134403	9.32E-05	2.411797545	9.26E-05	2.432384474	9.43E-05
Carvacrol	0.0001	51378.60724	2.00E+00	51542.67331	1.98E+00	47793.19805	1.85E+00
Dimethyl Disulfide	6.00E-05	93134.66418	3.62E+00	91210.29055	3.50E+00	89690.84168	3.48E+00
2,4-Nonadienal	6.00E-05	107193.1738	4.16E+00	107997.4215	4.14E+00	110091.8146	4.27E+00
2-Pentylfuran	0.0048	1420.510738	5.52E-02	1435.924429	5.51E-02	1419.979776	5.50E-02
Benzene	0.5	11.84120018	4.60E-04	11.72232771	4.50E-04	11.93756795	4.63E-04
Styrene	0.12	51.63160679	2.01E-03	52.6895145	2.02E-03	52.39615264	2.03E-03
Tetradecanal	0.06	120.5474995	4.68E-03	120.9142044	4.64E-03	119.7902129	4.64E-03
Methyl Ethyl Ketone	3	1.938124974	7.53E-05	1.979152687	7.59E-05	1.932120107	7.49E-05
Ethylbenzene	0.016	368.5898043	1.43E-02	373.9294205	1.43E-02	343.3265261	1.33E-02
2,3-Pentanedione	0.005	1198.723986	4.66E-02	1196.630052	4.59E-02	1194.624329	4.63E-02
2,4-Decadienal	0.00003~0.00005	229635.2575	8.92E+00	231917.75	8.90E+00	233907.054	9.07E+00
2-Heptanone	0.2	34.29155945	1.33E-03	34.29093058	1.32E-03	34.49939609	1.34E-03
Alpha-Terpineol	0.3	18.01250478	6.99E-04	18.25255597	7.00E-04	17.49397201	6.78E-04
3-(Methylthio)Propionaldehyde	4.00E-05	151960.8768	5.90E+00	157848.8673	6.06E+00	153188.5004	5.94E+00
Aniline	4660	0.000961854	3.73E-08	0.001012224	3.88E-08	0.000953897	3.70E-08
Skatole	0.05	107.4418333	4.17E-03	110.0768257	4.22E-03	106.0021335	4.11E-03
2-Acetylpyrrole	100	0.045534169	1.77E-06	0.048979106	1.88E-06	0.046695129	1.81E-06
Nonanal	0.015	561.0308954	2.18E-02	556.9351538	2.14E-02	556.3944349	2.16E-02
1,4-Dichlorobenzene	0.032	141.2770957	5.49E-03	146.5391744	5.62E-03	134.0375029	5.20E-03
Alpha-Pinene	0.033	137.7749607	5.35E-03	142.4404056	5.47E-03	137.2252616	5.32E-03
4-Chlorophenol	0.0453~0.046	104.8665874	4.07E-03	104.1939792	4.00E-03	103.6047072	4.02E-03
2-Nonenal	6.50E-05	117421.5925	4.56E+00	116853.8323	4.48E+00	119752.957	4.64E+00
1-Octen-3-Ol	0.007	1087.224936	4.22E-02	1090.677749	4.19E-02	1086.161231	4.21E-02
1-Penten-3-Ol	3	1.662535352	6.46E-05	1.676452061	6.43E-05	1.670082769	6.47E-05
2-Undecanone	0.03	179.9095857	6.99E-03	184.3896935	7.08E-03	179.480629	6.96E-03
Octanoic Acid	5	1.28520895	4.99E-05	1.334654123	5.12E-05	1.31330157	5.09E-05
(1S)-1,7,7-Trimethyl-Bicyclo[2.2.1]Heptan-2-One	380~457	0.016958128	6.59E-07	0.016859959	6.47E-07	0.017160741	6.65E-07
4-Tert-Butylphenol	0.03	213.7157344	8.30E-03	212.0326517	8.14E-03	207.5433472	8.04E-03
Benzyl Alcohol	5.5	1.188797011	4.62E-05	1.224862581	4.70E-05	1.220274348	4.73E-05
Dodecanal	0.00107	6216.284719	2.41E-01	6173.348835	2.37E-01	6154.950099	2.39E-01
Benzaldehyde	0.3	27.64656786	1.07E-03	27.99518633	1.07E-03	27.6613999	1.07E-03
1-Heptanol	0.2	37.05036749	1.44E-03	36.76014013	1.41E-03	37.30603915	1.45E-03
2-Decanone	0.009	718.5711345	2.79E-02	725.9734525	2.79E-02	709.8899582	2.75E-02
Isovaleraldehyde	0.008	683.8440299	2.66E-02	715.134727	2.74E-02	686.5706194	2.66E-02
Nonanoic Acid	1.5	4.247660408	1.65E-04	4.413049379	1.69E-04	4.373570298	1.70E-04
2-Heptenal	13	0.5239975	2.04E-05	0.526748299	2.02E-05	0.535515131	2.08E-05
Isopropyl Alcohol	70	0.100103581	3.89E-06	0.100300056	3.85E-06	0.101134272	3.92E-06
P-Cresol	0.002	3163.992955	1.23E-01	3224.809025	1.24E-01	3145.144378	1.22E-01
Palmitic Acid	10000	0.000730793	2.84E-08	0.000708155	2.72E-08	0.000732736	2.84E-08
2-Acetylthiazole	0.01	558.8238131	2.17E-02	575.8938595	2.21E-02	553.3973654	2.14E-02
Ethyl Hexanoate	0.008	604.3009314	2.35E-02	664.4254441	2.55E-02	625.0345787	2.42E-02
Valeraldehyde	0.008	927.4831408	3.60E-02	929.5453976	3.57E-02	927.3814516	3.59E-02
1-Octanol	0.054	139.163222	5.41E-03	138.1854373	5.30E-03	139.0751052	5.39E-03
2-Decenal	0.3~0.4	25.24598748	9.81E-04	25.11098138	9.64E-04	25.43326211	9.86E-04
2-Nonanone	0.08	76.91974606	2.99E-03	77.90120089	2.99E-03	78.40070464	3.04E-03
Lauryl Alcohol	0.066	87.82371246	3.41E-03	89.36014234	3.43E-03	87.5443489	3.39E-03
3-Octanone	1	6.143542215	2.39E-04	6.168662333	2.37E-04	6.084375454	2.36E-04
Dimethyl Trisulfide	8.00E-06	837675.5838	3.25E+01	838867.9736	3.22E+01	828950.4571	3.21E+01
2,4-Hexadienal	10~60	0.492566371	1.91E-05	0.514690354	1.98E-05	0.488421153	1.89E-05
2-Ethylhexan-1-Ol	270000	2.33E-05	9.05E-10	2.41E-05	9.25E-10	2.31E-05	8.97E-10
Toluene	0.14	46.51227792	1.81E-03	46.99947713	1.80E-03	46.08240408	1.79E-03
Cis-5-Octen-1-Ol	0.002~0.003	3368.079536	1.31E-01	3394.425948	1.30E-01	3384.893906	1.31E-01
Nonan-1-Ol	0.002	3058.26586	1.19E-01	3147.710719	1.21E-01	3132.351913	1.21E-01
Phenoxyethanol	690~2070	0.008678137	3.37E-07	0.008556263	3.28E-07	0.008517833	3.30E-07
5-Methyl-2-Thiophenecarboxaldehyde	0.001	5175.364204	2.01E-01	5355.417107	2.06E-01	5138.992436	1.99E-01
Thiophene-2-Carbaldehyde	0.2	27.15943284	1.05E-03	27.69015883	1.06E-03	27.30593505	1.06E-03
Butyraldehyde	0.00526	1102.580037	4.28E-02	1103.939081	4.24E-02	1110.185721	4.30E-02
Methyl Propionate	0.058	95.9541397	3.73E-03	96.29134065	3.69E-03	95.0240842	3.68E-03
6-Methyl-5-Hepten-2-One	0.1~1	59.62200314	2.32E-03	60.92978755	2.34E-03	59.21602865	2.30E-03
Heptanal	0.01	779.3801631	3.03E-02	774.5502219	2.97E-02	786.2394082	3.05E-02
2-Octanone	0.04	142.2750305	5.53E-03	146.6339511	5.63E-03	151.168702	5.86E-03
1-(4,5-Dihydro-2-Thiazolyl)-Ethanone	0.001	5981.33175	2.32E-01	6053.551062	2.32E-01	5982.669758	2.32E-01
1-Octen-3-One	7.00E-06	839435.9721	3.26E+01	844664.938	3.24E+01	854726.2654	3.31E+01
1-Decanol	0.023	250.8735033	9.75E-03	246.1968047	9.45E-03	250.801755	9.72E-03
(+/-)-Beta-Citronellol	0.01	602.9873487	2.34E-02	608.1412612	2.33E-02	603.0228629	2.34E-02
Benzothiazole	80	0.073918444	2.87E-06	0.076556637	2.94E-06	0.074927335	2.90E-06
Octanal	0.0007	11142.0862	4.33E-01	11058.06175	4.24E-01	11104.504	4.30E-01
1-Pentanol	5	1.434794885	5.57E-05	1.428732878	5.48E-05	1.443359957	5.59E-05
Caproic Acid	5	1.178452182	4.58E-05	1.365205211	5.24E-05	1.254359288	4.86E-05
(+/-)-Linalool	0.0038	1247.851766	4.85E-02	1269.218479	4.87E-02	1176.031997	4.56E-02
ACI£º OAV£º
